# Supplementary material for: Gene isoforms as expression-based biomarkers predictive of drug response in vitro
Source: Nat Commun. 2017 Oct 24;8:1126. doi: 10.1038/s41467-017-01153-8 (PMC5655668; doi:10.1038/s41467-017-01153-8)
Supplement: Supplementary file 4 — Supplementary Data 1 [file 41467_2017_1153_MOESM4_ESM.xlsx]

## Sheet: Sorafenib
Supplementary Data 1. List of significant associations identified in the training sets.
	symbol	biomarker.id	type	specificity	estimate	cindex	fdr	pvalue	rank	delta.rank	gene.id	transcript.id	isoforms.no	breast	breast_pvalue
1	RP11-428J1.2	RP11-428J1.2	gene	common	0.840327	0.553299	3.23523e-14	3.94496e-18	1	51	ENSG00000217030	ENST00000404109	1	0.697617	0.426954
3	FANCE	FANCE	gene	common	0.0187784	0.557052	3.23523e-14	8.34803e-18	2	60	ENSG00000112039	ENST00000229769	1	0.509398	0.535923
10	CAV2	CAV2	gene	common	-0.00732426	0.557333	3.23523e-14	1.27092e-17	6	71	ENSG00000105971	ENST00000222693	4	0.583647	0.473943
11	NTN4	NTN4	gene	common	-0.00580467	0.557919	3.23523e-14	3.90697e-18	7	71	ENSG00000074527	ENST00000343702	7	-100	1
17	BIRC3	BIRC3	gene	common	-0.00733703	0.553448	3.23523e-14	7.32648e-18	8	81	ENSG00000023445	ENST00000263464	6	-100	1
35	GPRC5A	GPRC5A	gene	common	-0.00488139	0.563197	3.23523e-14	8.51249e-18	9	114	ENSG00000013588	ENST00000014914	6	0.619361	0.505158
123	C14orf159	C14orf159	gene	common	0.0131247	0.555578	3.23523e-14	8.61956e-18	10	269	ENSG00000133943	ENST00000523461	31	0.546992	0.599936
200	NPIPA2	NPIPA2	gene	common	0.0225933	0.553471	3.23523e-14	9.19476e-18	12	422	ENSG00000254852	ENST00000553201	3	0.550752	0.719772
201	TAB3	TAB3	gene	common	-0.0184598	0.561719	3.23523e-14	5.15219e-18	13	422	ENSG00000157625	ENST00000378930	4	-100	1
3188	C20orf96	C20orf96	gene	common	0.0136821	0.559445	3.23523e-14	1.11479e-17	14	5762	ENSG00000196476	ENST00000382369	3	0.535714	0.500353
6	RFLNB	RFLNB	gene	common	0.0103371	0.556385	3.58173e-14	1.73334e-17	16	49	ENSG00000183688	ENST00000329099	1	-100	1
40	KRTAP5-2	KRTAP5-2	gene	common	-0.0140801	0.553804	3.58173e-14	1.719e-17	17	112	ENSG00000205867	ENST00000412090	1	-100	1
78	PPL	PPL	gene	common	-0.00644826	0.563757	3.58173e-14	1.80905e-17	18	182	ENSG00000118898	ENST00000589090	6	0.593985	0.56463
21	MET	MET	gene	common	-0.00728228	0.557876	3.91909e-14	3.06016e-17	20	79	ENSG00000105976	ENST00000422097	7	0.593985	0.466479
46	OCIAD2	OCIAD2	gene	common	-0.00724293	0.556039	3.91909e-14	2.93479e-17	22	113	ENSG00000145247	ENST00000508632	10	-100	1
93	PMEPA1	PMEPA1	gene	common	-0.00535516	0.556921	3.91909e-14	2.27854e-17	24	201	ENSG00000124225	ENST00000341744	8	-100	1
24	IFIT2	IFIT2	gene	common	-0.00668914	0.556338	4.34459e-14	3.65727e-17	29	79	ENSG00000119922	ENST00000611722	2	-100	1
45	PARP12	PARP12	gene	common	-0.00946726	0.550703	4.34459e-14	3.59388e-17	30	104	ENSG00000059378	ENST00000467638	12	-100	1
18	JRKL	JRKL	gene	common	-0.0160037	0.554023	4.55498e-14	4.80029e-17	31	59	ENSG00000183340	ENST00000332349	1	0.575188	0.333864
72	ITGA3	ITGA3	gene	common	-0.00519691	0.552784	4.55498e-14	4.00289e-17	34	156	ENSG00000005884	ENST00000320031	16	-100	1
136	ITGB4	ITGB4	gene	common	-0.00441832	0.55716	4.55498e-14	4.58144e-17	35	273	ENSG00000132470	ENST00000584939	13	0.617481	0.449118
1110	TLDC1	TLDC1	gene	common	-0.0132585	0.552636	4.55498e-14	4.84108e-17	38	2056	ENSG00000140950	ENST00000561807	8	0.598684	0.542342
105	SCEL	SCEL	gene	common	-0.00592272	0.550935	6.46617e-14	7.73438e-17	42	209	ENSG00000136155	ENST00000349847	4	0.612782	0.124388
1159	SSBP4	SSBP4	gene	common	0.0188156	0.557398	6.56981e-14	8.67315e-17	48	2124	ENSG00000130511	ENST00000601919	15	-100	1
35639	RP11-428J1.2	ENST00000404109	isoform	common	0.841124	0.553299	7.07024e-14	3.94496e-18	52	51	ENSG00000217030	ENST00000404109	1	0.697617	0.426954
35640	RNA5SP78	ENST00000364622	isoform	common	0.0612376	0.552952	7.07024e-14	3.96781e-18	53	440	ENSG00000201492	ENST00000364622	1	0.530075	0.792331
64	C6orf132	C6orf132	gene	common	-0.00658002	0.551522	8.93344e-14	1.46723e-16	59	117	ENSG00000188112	ENST00000341865	2	-100	1
4017	THBS1	THBS1	gene	gene.specific	-0.0036565	0.551545	8.93344e-14	1.44933e-16	61	7224	ENSG00000137801	ENST00000490247	8	0.577068	0.327595
35641	FANCE	ENST00000229769	isoform	common	0.0197567	0.55328	8.94377e-14	1.15033e-17	62	60	ENSG00000112039	ENST00000229769	1	0.540414	0.33488
35643	PLEKHO2	ENST00000323544	isoform	common	0.0108818	0.550951	8.94377e-14	1.60947e-17	64	60	ENSG00000241839	ENST00000323544	2	0.579887	0.546499
35644	RFLNB	ENST00000329099	isoform	common	0.0103455	0.555183	8.94377e-14	1.8983e-17	65	49	ENSG00000183688	ENST00000329099	1	-100	1
35646	MYO6	ENST00000369985	isoform	common	-0.0182826	0.555864	8.94377e-14	2.13248e-17	67	3740	ENSG00000196586	ENST00000369985	7	0.620479	0.541829
572	LCN2	LCN2	gene	common	-0.00398362	0.551121	9.91583e-14	1.74681e-16	72	1049	ENSG00000148346	ENST00000277480	7	0.618421	0.303311
256	EFEMP1	EFEMP1	gene	common	-0.00360848	0.551226	1.08293e-13	2.03592e-16	76	448	ENSG00000115380	ENST00000634374	14	0.621241	0.174144
35648	CAV2	ENST00000222693	isoform	common	-0.00795581	0.557742	1.08763e-13	3.21271e-17	77	71	ENSG00000105971	ENST00000222693	4	0.58101	0.424005
35649	NTN4	ENST00000343702	isoform	common	-0.00604884	0.556736	1.08763e-13	3.35707e-17	78	71	ENSG00000074527	ENST00000343702	7	-100	1
3671	RPL10A	RPL10A	gene	gene.specific	0.0159778	0.555495	1.09587e-13	2.14773e-16	82	6537	ENSG00000198755	ENST00000478340	5	-100	1
35652	CASK	ENST00000421587	isoform	common	-0.0107449	0.553371	1.10422e-13	4.69131e-17	86	2726	ENSG00000147044	ENST00000421587	10	0.53609	0.650802
35655	BIRC3	ENST00000263464	isoform	common	-0.00760943	0.553957	1.10422e-13	5.3361e-17	89	81	ENSG00000023445	ENST00000263464	6	-100	1
35657	ZNFX1	ENST00000396105	isoform	common	-0.0080261	0.554795	1.27911e-13	7.17299e-17	97	28	ENSG00000124201	ENST00000396105	6	0.56485	0.534486
35659	MET	ENST00000422097	isoform	common	-0.00963821	0.555611	1.27911e-13	7.53728e-17	99	79	ENSG00000105976	ENST00000422097	7	0.605507	0.302242
35662	IFIT2	ENST00000611722	isoform	common	-0.00749817	0.557387	1.39348e-13	1.01562e-16	108	79	ENSG00000119922	ENST00000611722	2	-100	1
35665	IFIT3	ENST00000371811	isoform	common	-0.00726116	0.552099	1.39348e-13	1.05573e-16	111	318	ENSG00000119917	ENST00000371811	2	-100	1
35668	CBLL1	ENST00000440859	isoform	isoform.specific	-0.0182506	0.551312	1.44982e-13	1.22046e-16	114	11456	ENSG00000105879	ENST00000440859	8	0.56485	0.309598
35669	ERLIN2	ENST00000276461	isoform	common	0.0207007	0.557524	1.50206e-13	1.30658e-16	116	165	ENSG00000147475	ENST00000276461	11	0.540414	0.674863
1382	HIVEP1	HIVEP1	gene	common	-0.0138609	0.552429	1.53564e-13	3.70574e-16	117	2436	ENSG00000095951	ENST00000379388	8	-100	1
331	PHLDB2	PHLDB2	gene	common	-0.00670442	0.551973	1.55285e-13	3.79085e-16	118	548	ENSG00000144824	ENST00000393925	14	0.461466	0.65209
35670	B4GALNT3	ENST00000540836	isoform	isoform.specific	-0.560103	0.551885	1.6079e-13	1.63975e-16	120	11451	ENSG00000139044	ENST00000540836	4	0.562278	0.47579
35673	GPRC5A	ENST00000014914	isoform	common	-0.0048163	0.562317	1.6079e-13	1.67964e-16	123	114	ENSG00000013588	ENST00000014914	6	0.619361	0.495919
1029	TOP1MT	TOP1MT	gene	common	0.0121566	0.550366	1.61002e-13	4.02075e-16	127	1808	ENSG00000184428	ENST00000523676	11	0.534774	0.302897
35680	SLC44A2	ENST00000588393	isoform	common	-0.0147213	0.557024	1.63884e-13	1.949e-16	131	97	ENSG00000129353	ENST00000588393	14	-100	1
35684	OCIAD2	ENST00000508632	isoform	common	-0.00649903	0.552701	1.71945e-13	2.24268e-16	135	113	ENSG00000145247	ENST00000508632	10	-100	1
35690	RAB9A	ENST00000464506	isoform	common	-0.0136458	0.55079	1.80841e-13	2.67241e-16	141	3979	ENSG00000123595	ENST00000464506	3	0.585526	0.189375
35691	MIR181B2	ENST00000385004	isoform	isoform.specific	-0.0646913	0.554375	1.80841e-13	2.68943e-16	142	5946	ENSG00000207737	ENST00000385004	1	0.499486	0.844707
117	PROSC	PROSC	gene	common	0.0183363	0.560585	1.90154e-13	4.80214e-16	143	126	ENSG00000147471	ENST00000328195	9	0.532895	0.404144
295	COQ8A	COQ8A	gene	common	0.0107137	0.551385	2.75541e-13	7.33785e-16	154	435	ENSG00000163050	ENST00000366777	9	0.453008	0.575142
35702	C6orf132	ENST00000341865	isoform	common	-0.00886538	0.553798	3.91478e-13	7.10348e-16	176	117	ENSG00000188112	ENST00000341865	2	0.563816	0.643556
35710	ITGA3	ENST00000320031	isoform	common	-0.00508302	0.55089	4.6703e-13	9.43548e-16	190	156	ENSG00000005884	ENST00000320031	16	-100	1
35721	S100A11	ENST00000478109	isoform	isoform.specific	-0.0168201	0.550289	5.91014e-13	1.37646e-15	209	11372	ENSG00000163191	ENST00000478109	2	0.680451	0.0734139
42	SLC44A2	SLC44A2	gene	common	-0.00865222	0.551503	7.68395e-13	2.88919e-15	228	97	ENSG00000129353	ENST00000588393	14	0.582707	0.615638
39	RPL3	RPL3	gene	common	0.0119932	0.550366	9.56142e-13	3.89024e-15	247	119	ENSG00000100316	ENST00000467105	18	-100	1
35755	PROSC	ENST00000328195	isoform	common	0.019234	0.559468	1.2124e-12	3.98034e-15	269	126	ENSG00000147471	ENST00000328195	9	0.533835	0.360035
35758	RPL30	ENST00000396070	isoform	isoform.specific	0.00355524	0.553842	1.41281e-12	4.75722e-15	273	11317	ENSG00000156482	ENST00000396070	13	0.600564	0.634609
31	ERLIN2	ERLIN2	gene	common	0.0227645	0.552235	1.52526e-12	6.7194e-15	281	165	ENSG00000147475	ENST00000276461	11	0.532895	0.673087
490	TINAGL1	TINAGL1	gene	common	-0.00366984	0.556224	1.64099e-12	7.45945e-15	288	676	ENSG00000142910	ENST00000271064	11	0.558271	0.405029
35805	RAB34	ENST00000301043	isoform	common	0.0303351	0.550678	4.83231e-12	2.26442e-14	375	212	ENSG00000109113	ENST00000301043	26	0.525222	0.782763
33064	PTDSS1	PTDSS1	gene	gene.specific	0.0178991	0.550388	5.8904e-12	3.51462e-14	394	68308	ENSG00000156471	ENST00000518776	6	0.50282	0.715651
223	SAMD9	SAMD9	gene	common	-0.00704613	0.557079	5.90266e-12	3.54445e-14	395	69	ENSG00000205413	ENST00000379958	3	-100	1
27	IFIT3	IFIT3	gene	common	-0.00485054	0.550883	8.33162e-12	5.47056e-14	429	318	ENSG00000119917	ENST00000371811	2	-100	1
35838	NPIPA2	ENST00000553201	isoform	common	0.0208254	0.554246	8.72591e-12	4.9035e-14	434	422	ENSG00000254852	ENST00000553201	3	0.555451	0.51419
35861	SAMD9	ENST00000379958	isoform	common	-0.00708086	0.555397	1.15549e-11	7.23034e-14	464	69	ENSG00000205413	ENST00000379958	3	-100	1
414	GCC1	GCC1	gene	common	-0.0183671	0.555531	2.02901e-11	1.55999e-13	537	291	ENSG00000179562	ENST00000321407	2	-100	1
17465	SNORD21	SNORD21	gene	gene.specific	0.0150325	0.550272	3.24571e-11	2.78687e-13	602	52501	ENSG00000206680		1	0.578947	0.636501
35974	ANKIB1	ENST00000265742	isoform	common	-0.0220125	0.555068	5.96424e-11	5.62317e-13	678	59	ENSG00000001629	ENST00000265742	6	0.597744	0.242159
35975	PCYOX1L	ENST00000514349	isoform	common	0.0218126	0.551149	6.07511e-11	5.74475e-13	679	3467	ENSG00000145882	ENST00000514349	7	-100	1
2916	RPS3A	RPS3A	gene	common	0.0145907	0.553431	6.45e-11	6.49742e-13	697	4590	ENSG00000145425	ENST00000274065	14	0.603383	0.156093
36004	ALS2CL	ENST00000318962	isoform	common	-0.0102049	0.564949	8.7966e-11	9.03406e-13	741	1021	ENSG00000178038	ENST00000318962	9	-100	1
164	CUX1	CUX1	gene	common	-0.00962521	0.550479	1.02566e-10	1.11667e-12	763	391	ENSG00000257923	ENST00000497815	20	-100	1
1592	CTA-293F17.1	CTA-293F17.1	gene	common	-0.0112442	0.550785	1.07334e-10	1.17158e-12	766	2128	ENSG00000271133	ENST00000603156	2	0.646383	0.0732691
36052	GCC1	ENST00000321407	isoform	common	-0.0182526	0.554914	1.57894e-10	1.83422e-12	828	291	ENSG00000179562	ENST00000321407	2	-100	1
423	UBE2H	UBE2H	gene	common	-0.0138078	0.553453	2.05843e-10	2.48365e-12	861	18	ENSG00000186591	ENST00000355621	9	0.515977	0.851497
2156	BRF2	BRF2	gene	common	0.0192836	0.554307	2.49601e-10	3.10267e-12	890	3007	ENSG00000104221	ENST00000220659	4	0.606203	0.224479
36128	TINAGL1	ENST00000271064	isoform	common	-0.00327474	0.551027	3.82751e-10	5.26259e-12	964	676	ENSG00000142910	ENST00000271064	11	0.557344	0.500084
814	CREB3	CREB3	gene	common	-0.0154982	0.550122	7.08906e-10	1.0304e-11	1062	482	ENSG00000107175	ENST00000353704	2	0.568609	0.583519
36287	S100A6	ENST00000462776	isoform	common	-0.0060026	0.550887	2.48227e-09	4.52043e-11	1271	1806	ENSG00000197956	ENST00000462776	5	0.62688	0.175664
5133	RPL7	RPL7	gene	gene.specific	0.0127532	0.55227	4.57954e-09	8.60961e-11	1377	8088	ENSG00000147604	ENST00000396466	8	-100	1
36405	TUFT1	ENST00000368849	isoform	common	-0.00750459	0.551191	7.81603e-09	1.68216e-10	1470	744	ENSG00000143367	ENST00000368849	7	-100	1
536	DOK7	DOK7	gene	common	-0.00634373	0.550017	2.99565e-08	6.8255e-10	1712	663	ENSG00000175920	ENST00000515886	7	0.471805	0.705254
366	ALS2CL	ALS2CL	gene	common	-0.00541905	0.550103	3.79966e-08	8.92394e-10	1762	1021	ENSG00000178038	ENST00000318962	9	0.592105	0.22477
2267	ADGRA2	ADGRA2	gene	common	0.019786	0.554271	1.64415e-06	5.56846e-08	2636	1477	ENSG00000020181	ENST00000412232	2	0.545113	0.725489
1642	FRAT2	FRAT2	gene	common	0.0163368	0.550981	4.50911e-06	1.66254e-07	2922	51	ENSG00000181274	ENST00000371019	1	0.486842	0.822649
37280	FRAT2	ENST00000371019	isoform	common	0.0163391	0.55109	5.43774e-06	2.50541e-07	2973	51	ENSG00000181274	ENST00000371019	1	0.486842	0.823412

## Sheet: PHA-665752
	symbol	biomarker.id	type	specificity	estimate	cindex	fdr	pvalue	rank	delta.rank	gene.id	transcript.id	isoforms.no	breast	breast_pvalue
35639	MICB	ENST00000538442	isoform	common	0.0100397	0.569325	4.32195e-11	1.21274e-15	1	4	ENSG00000204516	ENST00000538442	4	0.580903	0.149072
57	RNU6ATAC8P	RNU6ATAC8P	gene	common	-0.0753765	0.560131	1.74431e-09	4.89452e-14	2	75	ENSG00000221387	ENST00000408460	1	-100	1
35640	CPB1	ENST00000473621	isoform	isoform.specific	-0.698458	0.55229	3.29451e-09	2.05753e-13	3	614	ENSG00000153002	ENST00000473621	1	-100	1
35641	PCYT1B	ENST00000496020	isoform	isoform.specific	-0.133366	0.558331	3.29451e-09	2.77331e-13	4	614	ENSG00000102230	ENST00000496020	3	-100	1
1	MICB	MICB	gene	common	0.00737124	0.566859	4.61909e-09	2.59223e-13	5	4	ENSG00000204516	ENST00000538442	4	0.578606	0.504011
35642	LINC00176	ENST00000444463	isoform	isoform.specific	-0.0400127	0.555147	5.37677e-09	6.03487e-13	6	613	ENSG00000196421	ENST00000444463	4	0.70571	0.492967
16	MTCO2P33	MTCO2P33	gene	common	-0.155053	0.555367	2.15218e-08	1.8117e-12	7	15	ENSG00000217083	ENST00000402100	1	0.549812	0.636318
35643	LINC01572	ENST00000570035	isoform	isoform.specific	-0.131363	0.559061	3.47195e-08	4.87765e-12	8	612	ENSG00000261008	ENST00000570035	4	0.65129	0.325819
35644	RPS6KA5	ENST00000418736	isoform	common	-0.0248423	0.558885	3.47195e-08	5.84536e-12	9	54	ENSG00000100784	ENST00000418736	7	0.666105	0.263157
35645	GPN1	ENST00000407583	isoform	isoform.specific	-0.0063725	0.557853	4.39468e-08	8.63202e-12	10	611	ENSG00000198522	ENST00000407583	9	0.885854	0.233418
35646	TDH	ENST00000531764	isoform	isoform.specific	-0.275518	0.554556	5.92851e-08	1.33083e-11	11	327	ENSG00000154316	ENST00000531764	2	-100	1
35647	LINC00565	ENST00000562710	isoform	common	0.0196804	0.562436	9.46255e-08	2.45708e-11	12	2	ENSG00000260910	ENST00000562710	1	-100	1
35648	RP11-27M5.1	ENST00000603240	isoform	isoform.specific	-0.115148	0.555642	9.46255e-08	2.65519e-11	13	609	ENSG00000270915	ENST00000603240	1	0.536293	0.265358
9	LINC00565	LINC00565	gene	common	0.0160682	0.563163	1.10254e-07	1.23749e-11	14	2	ENSG00000260910	ENST00000562710	1	-100	1
35649	SLC25A6	ENST00000484026	isoform	isoform.specific	-0.00676416	0.559876	1.15742e-07	3.57249e-11	15	494	ENSG00000169100	ENST00000484026	3	0.602187	0.0936838
35650	RTP4	ENST00000259030	isoform	common	0.0137984	0.568052	1.46216e-07	5.15556e-11	16	3	ENSG00000136514	ENST00000259030	1	0.520776	0.352868
35651	KC6	ENST00000601523	isoform	isoform.specific	-0.742206	0.559134	1.46216e-07	5.33365e-11	17	606	ENSG00000267313	ENST00000601523	9	-100	1
46	HLA-C	HLA-C	gene	common	0.00543473	0.56272	3.07773e-07	4.31805e-11	18	44	ENSG00000204525	ENST00000487245	9	0.575701	0.747624
12	RTP4	RTP4	gene	common	0.0137416	0.567091	4.19454e-07	7.06191e-11	19	3	ENSG00000136514	ENST00000259030	1	0.552673	0.352054
35652	CTD-2135J3.4	ENST00000554914	isoform	isoform.specific	-0.0360086	0.559935	5.54944e-07	2.18004e-10	20	604	ENSG00000258724	ENST00000554914	1	0.597001	0.284085
35653	OR2A25	ENST00000408898	isoform	common	-0.235538	0.557561	5.76003e-07	2.42439e-10	21	13	ENSG00000221933	ENST00000408898	1	0.580739	0.400726
35654	MTCO2P33	ENST00000402100	isoform	common	-0.159257	0.554112	8.00975e-07	3.59605e-10	22	15	ENSG00000217083	ENST00000402100	1	0.549812	0.636318
35655	hsa-mir-550a-2	ENST00000637473	isoform	isoform.specific	-0.111965	0.556589	8.48619e-07	4.04807e-10	23	602	ENSG00000283461	ENST00000637473	1	0.70848	0.253934
231	MIR181A2	MIR181A2	gene	gene.specific	-0.0655024	0.55787	8.57143e-07	1.6836e-10	24	306	ENSG00000207595	ENST00000384863	1	-100	1
35656	MESP2	ENST00000558723	isoform	isoform.specific	0.0132437	0.55064	8.62147e-07	4.50439e-10	25	601	ENSG00000188095	ENST00000558723	2	0.63723	0.583333
35657	RP11-517A5.5	ENST00000571660	isoform	isoform.specific	-0.131471	0.553875	8.62147e-07	4.59644e-10	26	601	ENSG00000262848	ENST00000571660	1	0.588744	0.56833
25	TADA1	TADA1	gene	common	-0.0174346	0.559237	8.86643e-07	2.23912e-10	27	11	ENSG00000152382	ENST00000367874	2	0.460014	0.675879
414	MIR296	MIR296	gene	gene.specific	-0.0159994	0.560336	8.86643e-07	2.18185e-10	28	567	ENSG00000268649	ENST00000385215	2	-100	1
35658	AP2M1	ENST00000382456	isoform	isoform.specific	0.0132324	0.559829	9.38626e-07	5.3973e-10	29	599	ENSG00000161203	ENST00000382456	21	0.517943	0.793954
35659	ANGPT2	ENST00000325203	isoform	isoform.specific	-0.0178969	0.554415	9.38626e-07	5.53094e-10	30	599	ENSG00000091879	ENST00000325203	3	-100	1
35660	RP5-901A4.1	ENST00000532296	isoform	isoform.specific	-0.079488	0.557443	9.71382e-07	5.99652e-10	31	599	ENSG00000255306	ENST00000532296	1	-100	1
35661	RMST_3	ENST00000611651	isoform	isoform.specific	-0.153247	0.558333	1.65177e-06	1.08263e-09	32	599	ENSG00000274230	ENST00000611651	1	0.701293	0.24797
35662	DLX6-AS1	ENST00000430027	isoform	isoform.specific	-0.0214722	0.554342	1.65177e-06	1.11236e-09	33	599	ENSG00000231764	ENST00000430027	3	-100	1
15	OR2A25	OR2A25	gene	common	-0.234445	0.5564	1.92209e-06	5.39336e-10	34	13	ENSG00000221933	ENST00000408898	1	0.580739	0.400898
73	RP11-1195F20.7	RP11-1195F20.7	gene	common	-0.521386	0.553477	2.04211e-06	6.30315e-10	35	64	ENSG00000255211	ENST00000525882	1	-100	1
49	RNU6-260P	RNU6-260P	gene	common	-0.0811833	0.554713	2.08307e-06	7.01408e-10	36	30	ENSG00000206819	ENST00000384092	1	0.624923	0.286066
31	RNVU1-15	RNVU1-15	gene	common	-0.0160176	0.55732	2.38262e-06	8.69131e-10	37	8	ENSG00000207205	ENST00000384476	1	0.579223	0.684139
35663	TADA1	ENST00000367874	isoform	common	-0.0177034	0.562712	2.47532e-06	1.73643e-09	38	11	ENSG00000152382	ENST00000367874	2	0.495386	0.368211
35664	GRIP2	ENST00000413414	isoform	isoform.specific	-0.122532	0.554868	2.91419e-06	2.12607e-09	39	594	ENSG00000144596	ENST00000413414	2	0.532039	0.472643
35665	MRAP2	ENST00000257776	isoform	isoform.specific	-0.0083438	0.556599	3.24215e-06	2.45632e-09	40	164	ENSG00000135324	ENST00000257776	1	0.637785	0.318128
35666	RP4-639J15.3	ENST00000594086	isoform	isoform.specific	-0.217237	0.554234	3.2938e-06	2.58787e-09	41	593	ENSG00000269446	ENST00000594086	1	0.664624	0.42254
35667	AF131216.5	ENST00000525867	isoform	isoform.specific	-0.0231348	0.559718	3.53681e-06	2.9188e-09	42	360	ENSG00000255020	ENST00000525867	1	-100	1
35668	SEMA6C	ENST00000621728	isoform	isoform.specific	-0.0275815	0.553162	3.53681e-06	2.97728e-09	43	592	ENSG00000143434	ENST00000621728	8	-100	1
29925	HLA-B	HLA-B	gene	gene.specific	0.00439289	0.559973	4.41863e-06	1.73581e-09	44	65519	ENSG00000234745	ENST00000498007	7	0.585783	0.555722
35669	RNVU1-15	ENST00000384476	isoform	common	-0.0160104	0.554406	6.27917e-06	5.46198e-09	45	8	ENSG00000207205	ENST00000384476	1	0.587118	0.758198
35670	BNIPL	ENST00000361277	isoform	isoform.specific	-0.083188	0.554436	7.74609e-06	6.95535e-09	46	590	ENSG00000163141	ENST00000361277	5	0.692372	0.208154
35671	GAREM2	ENST00000407684	isoform	isoform.specific	-0.0685498	0.55979	9.36286e-06	8.6698e-09	47	590	ENSG00000157833	ENST00000407684	3	-100	1
35672	ARHGAP8	ENST00000469872	isoform	isoform.specific	-0.0609444	0.553456	1.41399e-05	1.349e-08	48	590	ENSG00000241484	ENST00000469872	11	0.504179	0.320124
35673	Y_RNA	ENST00000362528	isoform	isoform.specific	-0.190072	0.559427	1.57253e-05	1.54438e-08	49	218	ENSG00000199398	ENST00000362528	1	0.5072	0.774806
35674	MCOLN2	ENST00000284027	isoform	isoform.specific	-0.151902	0.556273	1.59562e-05	1.61183e-08	50	589	ENSG00000153898	ENST00000284027	5	0.809717	0.199545
962	ASH1L-AS1	ASH1L-AS1	gene	gene.specific	-0.01486	0.555819	1.75107e-05	7.37024e-09	51	36549	ENSG00000235919	ENST00000456633	2	-100	1
35675	PLEC	ENST00000398774	isoform	isoform.specific	0.00923427	0.557874	1.85032e-05	1.92104e-08	52	588	ENSG00000178209	ENST00000398774	15	0.552802	0.580856
35676	AMT	ENST00000491800	isoform	isoform.specific	0.407399	0.558091	1.90205e-05	2.02811e-08	53	588	ENSG00000145020	ENST00000491800	43	0.551001	0.125612
35677	FPGT	ENST00000467578	isoform	isoform.specific	0.0262217	0.554229	1.97318e-05	2.15933e-08	54	588	ENSG00000254685	ENST00000467578	6	0.541054	0.225949
35678	NVL	ENST00000468088	isoform	isoform.specific	-9.85509	0.559323	2.05688e-05	2.30863e-08	55	588	ENSG00000143748	ENST00000468088	24	0.563356	0.551574
35679	SLC35G5	ENST00000382435	isoform	common	-0.125619	0.556057	2.11837e-05	2.43709e-08	56	40	ENSG00000177710	ENST00000382435	1	-100	1
35680	SNRPGP9	ENST00000456025	isoform	isoform.specific	0.329003	0.553869	2.40329e-05	2.83232e-08	57	148	ENSG00000228551	ENST00000456025	1	-100	1
35681	HPCA	ENST00000470896	isoform	isoform.specific	-0.0630679	0.55312	2.60118e-05	3.13853e-08	58	586	ENSG00000121905	ENST00000470896	1	-100	1
626	MIR199B	MIR199B	gene	gene.specific	-0.0724329	0.55551	3.04323e-05	1.36628e-08	59	36205	ENSG00000207581	ENST00000384849	1	0.433308	0.771007
35682	ATF3	ENST00000613104	isoform	isoform.specific	0.00909517	0.555296	3.08517e-05	3.80906e-08	60	585	ENSG00000162772	ENST00000613104	11	0.602358	0.0691606
35683	RNU6-1051P	ENST00000365471	isoform	common	-0.139921	0.55446	3.93393e-05	4.96737e-08	61	27	ENSG00000202341	ENST00000365471	1	-100	1
35684	HLA-C	ENST00000487245	isoform	common	0.00508555	0.558785	4.50066e-05	5.80926e-08	62	44	ENSG00000204525	ENST00000487245	9	0.540841	0.824933
6	RPS6KA5	RPS6KA5	gene	common	-0.0142274	0.558543	4.88279e-05	2.32918e-08	63	54	ENSG00000100784	ENST00000418736	7	0.587321	0.472013
35685	RP11-588D3.1	ENST00000474387	isoform	common	-0.272908	0.556091	5.12775e-05	6.76256e-08	64	10	ENSG00000240752	ENST00000474387	1	0.569856	0.797
35686	RP11-527L4.2	ENST00000565120	isoform	isoform.specific	-0.0184078	0.553371	7.26602e-05	9.78644e-08	65	581	ENSG00000261514	ENST00000565120	1	0.499798	0.716286
35687	RNU6-260P	ENST00000384092	isoform	common	-0.0775927	0.552474	7.39375e-05	1.01659e-07	66	30	ENSG00000206819	ENST00000384092	1	0.638006	0.201045
35688	RCC1	ENST00000430407	isoform	isoform.specific	-0.144267	0.555718	7.39926e-05	1.03811e-07	67	580	ENSG00000180198	ENST00000430407	11	-100	1
35689	LINC01551	ENST00000548213	isoform	isoform.specific	-0.00755079	0.554514	7.60296e-05	1.08803e-07	68	580	ENSG00000186960	ENST00000548213	3	0.524894	0.480104
35690	WDR48	ENST00000413099	isoform	isoform.specific	-0.00907212	0.552449	8.46166e-05	1.23465e-07	69	580	ENSG00000114742	ENST00000413099	9	0.488389	0.648994
35691	RNU6-1123P	ENST00000362347	isoform	isoform.specific	-0.0935749	0.55354	8.57899e-05	1.27585e-07	70	580	ENSG00000199217	ENST00000362347	1	0.523554	0.654988
12959	POU2F1	POU2F1	gene	gene.specific	-0.0178502	0.556798	9.15222e-05	4.62259e-08	71	48526	ENSG00000143190	ENST00000541643	15	-100	1
35692	STK33	ENST00000444064	isoform	isoform.specific	-0.0357699	0.558008	9.75182e-05	1.47763e-07	72	579	ENSG00000130413	ENST00000444064	13	-100	1
35693	TOLLIP	ENST00000527638	isoform	isoform.specific	-0.4568	0.557014	0.000102018	1.57444e-07	73	579	ENSG00000078902	ENST00000527638	13	0.637229	0.410826
47	RP11-588D3.1	RP11-588D3.1	gene	common	-0.285772	0.556814	0.000120124	6.74134e-08	74	10	ENSG00000240752	ENST00000474387	1	0.569856	0.797
639	EXTL3-AS1	EXTL3-AS1	gene	gene.specific	-0.0269051	0.557082	0.000120124	6.45359e-08	75	36202	ENSG00000246339	ENST00000519870	1	-100	1
35694	MIR1273D	ENST00000577266	isoform	isoform.specific	-0.148324	0.55498	0.000126924	1.99442e-07	76	389	ENSG00000264881	ENST00000577266	1	0.690333	0.357955
35695	RNU6ATAC8P	ENST00000408460	isoform	common	-0.0647233	0.553109	0.000136962	2.19059e-07	77	75	ENSG00000221387	ENST00000408460	1	-100	1
35696	MPPED2	ENST00000358117	isoform	isoform.specific	-0.015749	0.554532	0.000143336	2.34802e-07	78	575	ENSG00000066382	ENST00000358117	5	-100	1
35697	RHBDL3	ENST00000536287	isoform	isoform.specific	-0.0136389	0.556347	0.000143336	2.37298e-07	79	575	ENSG00000141314	ENST00000536287	5	-100	1
35698	SPECC1	ENST00000582063	isoform	isoform.specific	0.13748	0.555581	0.000145162	2.47226e-07	80	575	ENSG00000128487	ENST00000582063	16	0.612471	0.208428
35699	ZFP36	ENST00000597629	isoform	isoform.specific	0.00938545	0.556046	0.000145162	2.51708e-07	81	132	ENSG00000128016	ENST00000597629	3	-100	1
35700	PDE9A	ENST00000398234	isoform	isoform.specific	0.100371	0.561421	0.000145162	2.5254e-07	82	574	ENSG00000160191	ENST00000398234	26	0.564229	0.481652
69	RP11-513N24.1	RP11-513N24.1	gene	common	-0.317391	0.553436	0.000146581	8.6374e-08	83	9	ENSG00000260695	ENST00000568767	1	-100	1
83	AC107083.1	AC107083.1	gene	common	-0.125766	0.555464	0.000151131	9.32957e-08	84	25	ENSG00000233702	ENST00000439643	1	0.741157	0.259532
35701	CCNH	ENST00000505230	isoform	isoform.specific	0.033746	0.561189	0.000153167	2.71432e-07	85	572	ENSG00000134480	ENST00000505230	10	0.575871	0.713567
35702	EP400NL	ENST00000443539	isoform	isoform.specific	-0.0219754	0.559078	0.000153167	2.75062e-07	86	572	ENSG00000185684	ENST00000443539	13	0.574334	0.154852
35703	ZC3H18	ENST00000564161	isoform	isoform.specific	-0.139688	0.55733	0.000159229	2.90416e-07	87	572	ENSG00000158545	ENST00000564161	12	-100	1
45	RNU6-1051P	RNU6-1051P	gene	common	-0.137504	0.552157	0.000164473	1.06148e-07	88	27	ENSG00000202341	ENST00000365471	1	-100	1
35704	ELAVL2	ENST00000397312	isoform	isoform.specific	-0.0132884	0.558414	0.000166617	3.08567e-07	89	158	ENSG00000107105	ENST00000397312	6	0.509981	0.340206
35705	SIM1	ENST00000505753	isoform	isoform.specific	-0.402564	0.55539	0.000214703	4.03646e-07	90	570	ENSG00000112246	ENST00000505753	4	-100	1
35706	FAM118A	ENST00000452238	isoform	isoform.specific	-0.193455	0.555112	0.000215413	4.11024e-07	91	570	ENSG00000100376	ENST00000452238	15	0.440789	0.897211
35707	RP11-513N24.1	ENST00000568767	isoform	common	-0.32247	0.553436	0.000217187	4.20504e-07	92	9	ENSG00000260695	ENST00000568767	1	-100	1
35708	MRPL18	ENST00000479638	isoform	isoform.specific	-0.0671546	0.553461	0.000267652	5.25722e-07	93	569	ENSG00000112110	ENST00000479638	4	0.695044	0.139528
35709	SYT5	ENST00000590851	isoform	isoform.specific	-0.0834263	0.553358	0.00027779	5.53429e-07	94	569	ENSG00000129990	ENST00000590851	10	-100	1
35710	WHAMMP2	ENST00000515318	isoform	isoform.specific	-0.0773783	0.555101	0.000280117	5.65924e-07	95	569	ENSG00000248334	ENST00000515318	2	0.648879	0.554788
41	SLC35G5	SLC35G5	gene	common	-0.124192	0.556045	0.000283287	1.93748e-07	96	40	ENSG00000177710	ENST00000382435	1	-100	1
174	RNU6-1158P	RNU6-1158P	gene	gene.specific	0.109916	0.559144	0.000283287	2.06675e-07	97	155	ENSG00000212469	ENST00000391167	1	0.713209	0.654891
12596	MIR6736	MIR6736	gene	gene.specific	-0.0280928	0.559553	0.000283287	1.99432e-07	98	48136	ENSG00000278549		1	-100	1
35711	RP11-1195F20.7	ENST00000525882	isoform	common	-0.909657	0.555737	0.000284241	5.82232e-07	99	64	ENSG00000255211	ENST00000525882	1	-100	1
35712	LINC01526	ENST00000441949	isoform	isoform.specific	-0.265572	0.550709	0.000304319	6.31899e-07	100	565	ENSG00000224995	ENST00000441949	1	-100	1
35713	CARD16	ENST00000375704	isoform	common	0.0111217	0.559053	0.000307159	6.46414e-07	101	85	ENSG00000204397	ENST00000375704	4	-100	1
35714	NXPH3	ENST00000513748	isoform	isoform.specific	-0.0220179	0.553966	0.000318716	6.79679e-07	102	564	ENSG00000182575	ENST00000513748	3	0.559509	0.430227
35715	ADNP	ENST00000396029	isoform	isoform.specific	-0.0132061	0.555489	0.000353484	7.63742e-07	103	162	ENSG00000101126	ENST00000396029	6	-100	1
35716	RP4-655J12.4	ENST00000430107	isoform	isoform.specific	-0.0653666	0.553288	0.000362385	7.93144e-07	104	563	ENSG00000233154	ENST00000430107	2	0.600058	0.647795
35717	NECAB2	ENST00000305202	isoform	isoform.specific	-0.0237374	0.556744	0.00041137	9.11899e-07	105	563	ENSG00000103154	ENST00000305202	5	0.384	0.663213
35718	TP63	ENST00000354600	isoform	isoform.specific	-0.00490652	0.554361	0.00047272	1.06116e-06	106	563	ENSG00000073282	ENST00000354600	12	0.534436	0.394648
35719	RP11-1082L8.3	ENST00000533496	isoform	isoform.specific	-0.0442185	0.554043	0.000499816	1.13601e-06	107	563	ENSG00000255491	ENST00000533496	1	0.602649	0.786269
35720	RP11-367G18.1	ENST00000427157	isoform	isoform.specific	-0.0279869	0.551958	0.000507322	1.1673e-06	108	563	ENSG00000230943	ENST00000427157	2	-100	1
35721	AC107083.1	ENST00000439643	isoform	common	-0.148248	0.558226	0.0005238	1.21992e-06	109	25	ENSG00000233702	ENST00000439643	1	0.741157	0.259532
35722	DLGAP3	ENST00000373347	isoform	isoform.specific	-0.0167623	0.554753	0.000536096	1.2636e-06	110	562	ENSG00000116544	ENST00000373347	2	-100	1
35723	UBA2	ENST00000591016	isoform	isoform.specific	-0.0123042	0.554745	0.000553674	1.33019e-06	111	562	ENSG00000126261	ENST00000591016	10	-100	1
35724	LPO	ENST00000582684	isoform	isoform.specific	0.320535	0.553231	0.000553674	1.3478e-06	112	562	ENSG00000167419	ENST00000582684	1	0.661691	0.612902
35725	RNY4P23	ENST00000364507	isoform	common	-0.0986681	0.552901	0.000553674	1.35164e-06	113	23	ENSG00000201377	ENST00000364507	1	-100	1
35726	CUL5	ENST00000532064	isoform	isoform.specific	-0.255437	0.550975	0.00058961	1.45591e-06	114	561	ENSG00000166266	ENST00000532064	6	-100	1
35727	ZBTB49	ENST00000502918	isoform	isoform.specific	-0.0935143	0.555853	0.000672658	1.67985e-06	115	561	ENSG00000168826	ENST00000502918	6	0.651703	0.221691
35728	C12orf4	ENST00000535030	isoform	isoform.specific	0.211108	0.553413	0.000762208	1.92488e-06	116	561	ENSG00000047621	ENST00000535030	9	0.588439	0.00553371
4214	CTD-3113P16.5	CTD-3113P16.5	gene	gene.specific	0.0582397	0.550193	0.000796518	6.03456e-07	117	39735	ENSG00000267124	ENST00000591533	1	-100	1
35729	ADGRV1	ENST00000405460	isoform	isoform.specific	-0.0147102	0.55178	0.000812453	2.07456e-06	118	560	ENSG00000164199	ENST00000405460	7	0.633356	0.367902
35730	NPL	ENST00000367554	isoform	isoform.specific	-0.797309	0.555625	0.000841155	2.17145e-06	119	560	ENSG00000135838	ENST00000367554	11	0.542977	0.726908
136	UBQLN4	UBQLN4	gene	common	-0.0169405	0.563645	0.000890789	6.99874e-07	120	64	ENSG00000160803	ENST00000368309	3	-100	1
173	SLC25A21-AS1	SLC25A21-AS1	gene	gene.specific	-0.0119943	0.55509	0.00103668	8.43583e-07	121	130	ENSG00000258708	ENST00000556667	1	-100	1
1938	GBP3	GBP3	gene	gene.specific	0.00729768	0.560365	0.00104209	8.77229e-07	122	37454	ENSG00000117226	ENST00000568006	11	-100	1
35731	IQGAP1	ENST00000559809	isoform	isoform.specific	0.020381	0.561705	0.00110589	2.8859e-06	123	557	ENSG00000140575	ENST00000559809	17	-100	1
35732	OR13A1	ENST00000374401	isoform	isoform.specific	-0.0936031	0.551485	0.00123808	3.28686e-06	124	557	ENSG00000256574	ENST00000374401	1	-100	1
35733	CXorf58	ENST00000435707	isoform	isoform.specific	-0.305577	0.555835	0.00123808	3.30033e-06	125	557	ENSG00000165182	ENST00000435707	1	-100	1
30026	TAPBP	TAPBP	gene	gene.specific	0.00953291	0.557816	0.00124807	1.08564e-06	126	65538	ENSG00000231925	ENST00000475304	9	0.58134	0.375741
35734	C11orf72	ENST00000446232	isoform	isoform.specific	-0.128695	0.554965	0.00128419	3.45928e-06	127	556	ENSG00000184224	ENST00000446232	1	-100	1
35735	PRDX4	ENST00000379349	isoform	isoform.specific	-0.103038	0.5517	0.00136297	3.70976e-06	128	556	ENSG00000123131	ENST00000379349	5	0.544498	0.732247
1146	CTB-178M22.2	CTB-178M22.2	gene	gene.specific	-0.0157669	0.554899	0.00146147	1.31228e-06	129	36655	ENSG00000253978	ENST00000519795	1	-100	1
35736	ADH5	ENST00000507102	isoform	isoform.specific	0.337085	0.553203	0.00150659	4.14293e-06	130	555	ENSG00000197894	ENST00000507102	13	-100	1
35737	CDRT4	ENST00000520956	isoform	isoform.specific	-0.10208	0.551281	0.00162523	4.54338e-06	131	555	ENSG00000239704	ENST00000520956	3	0.474954	0.738214
35738	SHE	ENST00000304760	isoform	isoform.specific	-0.0263475	0.553507	0.00162523	4.56038e-06	132	555	ENSG00000169291	ENST00000304760	2	0.781955	0.492515
1114	RP11-609D21.3	RP11-609D21.3	gene	gene.specific	0.0089499	0.564987	0.00171495	1.588e-06	133	36619	ENSG00000279296	ENST00000624952	1	0.560492	0.141136
35739	FOXG1-AS1	ENST00000546560	isoform	isoform.specific	-0.237144	0.550278	0.00187382	5.3105e-06	134	97	ENSG00000257126	ENST00000546560	2	-100	1
35740	MTSS1	ENST00000524090	isoform	isoform.specific	-0.00622155	0.559516	0.0019915	5.6999e-06	135	298	ENSG00000170873	ENST00000524090	17	0.550779	0.205937
87	RNY4P23	RNY4P23	gene	common	-0.0746775	0.551827	0.00199947	1.90757e-06	136	23	ENSG00000201377	ENST00000364507	1	-100	1
498	PCMTD2	PCMTD2	gene	gene.specific	-0.00866088	0.55485	0.00202431	2.03513e-06	137	35999	ENSG00000203880	ENST00000299468	11	-100	1
21493	METRNL	METRNL	gene	gene.specific	0.00510903	0.554115	0.00202431	2.04487e-06	138	56993	ENSG00000176845	ENST00000571940	5	0.609877	0.316248
35741	OR5AU1	ENST00000304418	isoform	isoform.specific	-0.235004	0.550708	0.00207716	6.00336e-06	139	77	ENSG00000169327	ENST00000304418	1	0.419549	0.70358
35742	BRSK2	ENST00000528596	isoform	isoform.specific	-0.331704	0.557921	0.00214836	6.26941e-06	140	548	ENSG00000174672	ENST00000528596	14	0.612686	0.514769
35744	NEURL1	ENST00000369780	isoform	isoform.specific	-0.00757293	0.553151	0.00224573	6.67959e-06	142	548	ENSG00000107954	ENST00000369780	3	0.650843	0.567512
35745	PRCP	ENST00000529671	isoform	isoform.specific	-0.307612	0.552855	0.00229465	6.92152e-06	143	548	ENSG00000137509	ENST00000529671	15	0.600382	0.199507
35746	BOC	ENST00000471963	isoform	isoform.specific	-0.0835232	0.555423	0.00229465	6.95386e-06	144	548	ENSG00000144857	ENST00000471963	15	0.515589	0.517551
35747	CPT1B	ENST00000405237	isoform	isoform.specific	0.0349787	0.558074	0.00231617	7.0841e-06	145	548	ENSG00000205560	ENST00000405237	12	0.495557	0.757999
35748	KLK7	ENST00000595820	isoform	isoform.specific	0.006713	0.553529	0.00270775	8.35772e-06	146	548	ENSG00000169035	ENST00000595820	5	0.725985	0.188075
35749	NSG1	ENST00000621129	isoform	isoform.specific	-0.00775492	0.55657	0.00289059	9.07955e-06	147	548	ENSG00000168824	ENST00000621129	6	0.594087	0.629163
35750	MIR4481	ENST00000637781	isoform	isoform.specific	-0.14321	0.553584	0.00289059	9.08429e-06	148	548	ENSG00000283699	ENST00000637781	1	0.653271	0.508567
35751	MIR6839	ENST00000620425	isoform	isoform.specific	-0.19872	0.553819	0.00292366	9.27028e-06	149	548	ENSG00000275667	ENST00000620425	1	0.687966	0.152624
35752	MYO3B	ENST00000484338	isoform	isoform.specific	-0.0369991	0.550273	0.0029673	9.49188e-06	150	548	ENSG00000071909	ENST00000484338	2	0.602948	0.696316
35753	RP5-984P4.1	ENST00000421090	isoform	common	-0.451279	0.552795	0.00309146	9.9758e-06	151	31	ENSG00000226405	ENST00000421090	1	-100	1
35754	SPRTN	ENST00000366644	isoform	isoform.specific	-1.28724	0.552583	0.00337394	1.0982e-05	152	547	ENSG00000010072	ENST00000366644	6	-100	1
35755	LINC00964	ENST00000530549	isoform	isoform.specific	-0.153456	0.552537	0.00340874	1.11909e-05	153	547	ENSG00000249816	ENST00000530549	2	0.674445	0.210681
35756	EMILIN3	ENST00000332312	isoform	isoform.specific	-0.0106417	0.556395	0.00349461	1.15709e-05	154	547	ENSG00000183798	ENST00000332312	1	-100	1
392	HFM1	HFM1	gene	gene.specific	-0.0221284	0.555896	0.0037832	3.92778e-06	155	412	ENSG00000162669	ENST00000462405	3	-100	1
35758	PCSK1N	ENST00000611033	isoform	isoform.specific	-0.122616	0.556363	0.00380108	1.2799e-05	157	546	ENSG00000102109	ENST00000611033	2	0.52887	0.373932
35759	LBX1-AS1	ENST00000547077	isoform	isoform.specific	-0.259743	0.551937	0.00389188	1.32139e-05	158	145	ENSG00000227128	ENST00000547077	3	-100	1
35760	RNU6-414P	ENST00000363705	isoform	isoform.specific	-0.224639	0.551922	0.0040145	1.37429e-05	159	545	ENSG00000200575	ENST00000363705	1	0.555408	0.401005
769	LRP2	LRP2	gene	gene.specific	-0.00859045	0.554651	0.00411419	4.38687e-06	160	36247	ENSG00000081479	ENST00000491228	2	-100	1
35761	RAD9B	ENST00000409300	isoform	isoform.specific	-0.0300791	0.552964	0.0041923	1.44692e-05	161	544	ENSG00000151164	ENST00000409300	4	0.453415	0.770426
35762	MTMR1	ENST00000439546	isoform	isoform.specific	-0.562706	0.55146	0.00426144	1.48274e-05	162	544	ENSG00000063601	ENST00000439546	10	-100	1
35763	CTD-2308L22.1	ENST00000609776	isoform	isoform.specific	-0.0327182	0.553886	0.00459881	1.61303e-05	163	126	ENSG00000272944	ENST00000609776	1	-100	1
35765	RP11-131P10.2	ENST00000623378	isoform	isoform.specific	-0.672227	0.553033	0.00465425	1.65859e-05	165	28	ENSG00000279025	ENST00000623378	1	0.712016	0.451632
15138	RP11-802E16.3	RP11-802E16.3	gene	gene.specific	0.00811087	0.556043	0.00465883	5.09833e-06	166	50610	ENSG00000255031	ENST00000529934	3	0.638756	0.00913197
35766	CCDC102B	ENST00000578970	isoform	isoform.specific	-0.122403	0.556399	0.00471165	1.69227e-05	167	541	ENSG00000150636	ENST00000578970	11	0.72017	0.460736
35767	TTK	ENST00000504590	isoform	isoform.specific	0.10879	0.553245	0.00491713	1.77987e-05	168	541	ENSG00000112742	ENST00000504590	10	0.567498	0.689743
35768	OR11H6	ENST00000315519	isoform	isoform.specific	-0.299191	0.551232	0.0055793	2.03521e-05	169	37	ENSG00000176219	ENST00000315519	1	0.760578	0.224837
35770	FAM83D	ENST00000619304	isoform	isoform.specific	-0.0150091	0.554412	0.00574795	2.12899e-05	171	540	ENSG00000101447	ENST00000619304	3	-100	1
35771	IGDCC3	ENST00000559947	isoform	isoform.specific	-0.0876785	0.552881	0.00620099	2.31419e-05	172	540	ENSG00000174498	ENST00000559947	2	0.636771	0.22801
16969	GPR12	GPR12	gene	gene.specific	-0.0118221	0.550662	0.00622994	7.3421e-06	175	52432	ENSG00000132975		1	-100	1
6894	RP11-524F11.1	RP11-524F11.1	gene	gene.specific	-0.0192368	0.55297	0.0069852	8.42819e-06	176	42356	ENSG00000265511	ENST00000582325	1	-100	1
646	COX4I1P2	COX4I1P2	gene	gene.specific	-0.0798128	0.550256	0.00703049	8.6801e-06	177	36107	ENSG00000228869	ENST00000447446	1	0.550247	0.329968
313	PHYHIPL	PHYHIPL	gene	gene.specific	-0.00746719	0.552674	0.00711818	9.38758e-06	178	275	ENSG00000165443	ENST00000373880	3	0.54836	0.311286
5989	RP11-38C17.1	RP11-38C17.1	gene	gene.specific	-0.0157791	0.558005	0.00711818	9.22254e-06	179	41448	ENSG00000273155	ENST00000410042	1	0.559125	0.695908
8786	SNORA60	SNORA60	gene	gene.specific	-0.0143354	0.558639	0.00711818	9.36377e-06	180	44244	ENSG00000199266	ENST00000362396	1	0.542891	0.195168
35772	VAC14	ENST00000566655	isoform	isoform.specific	0.228424	0.556209	0.00738873	2.77819e-05	181	532	ENSG00000103043	ENST00000566655	12	0.656186	0.287385
115	RP5-984P4.1	RP5-984P4.1	gene	common	-0.451279	0.552795	0.00740662	9.9758e-06	182	31	ENSG00000226405	ENST00000421090	1	-100	1
35773	ADCY2	ENST00000489501	isoform	isoform.specific	-0.0606672	0.551019	0.00763415	2.89189e-05	183	531	ENSG00000078295	ENST00000489501	2	0.55017	0.399697
35774	UBQLN4	ENST00000368309	isoform	common	-0.0155638	0.560599	0.00770413	2.94001e-05	184	64	ENSG00000160803	ENST00000368309	3	-100	1
35775	INPP5F	ENST00000361976	isoform	isoform.specific	-0.0081992	0.551182	0.00814799	3.13226e-05	185	530	ENSG00000198825	ENST00000361976	4	0.515038	0.789252
75	CARD16	CARD16	gene	common	0.00825796	0.5577	0.00888089	1.22107e-05	186	85	ENSG00000204397	ENST00000375704	4	-100	1
35776	AHCY	ENST00000480653	isoform	isoform.specific	-0.00969909	0.555151	0.00906235	3.50919e-05	187	529	ENSG00000101444	ENST00000480653	6	0.632433	0.413773
264	RNU6ATAC3P	RNU6ATAC3P	gene	gene.specific	-0.074532	0.565705	0.0094105	1.34156e-05	188	194	ENSG00000210709	ENST00000387974	1	0.468992	0.677596
745	RP11-966I7.4	RP11-966I7.4	gene	gene.specific	-0.0226211	0.550682	0.0094105	1.36531e-05	189	36194	ENSG00000274762	ENST00000622740	1	-100	1
1778	RP4-725G10.3	RP4-725G10.3	gene	gene.specific	0.168041	0.554851	0.0094105	1.3731e-05	190	37226	ENSG00000230191	ENST00000442064	1	0.480595	0.0762802
35777	RP13-638C3.5	ENST00000624661	isoform	isoform.specific	-0.0787124	0.55282	0.00973305	3.79621e-05	191	75	ENSG00000279613	ENST00000624661	1	-100	1
35778	PRPSAP2	ENST00000570450	isoform	isoform.specific	-0.0806971	0.556122	0.009768	3.83725e-05	192	525	ENSG00000141127	ENST00000570450	27	-100	1

## Sheet: Nutlin-3
	symbol	biomarker.id	type	specificity	estimate	cindex	fdr	pvalue	rank	delta.rank	gene.id	transcript.id	isoforms.no	breast	breast_pvalue
3	APOBEC3H	APOBEC3H	gene	common	0.0316624	0.559826	1.96493e-13	1.10271e-17	1	4	ENSG00000100298	ENST00000442487	4	0.53538	0.242561
6684	ZMAT3	ZMAT3	gene	gene.specific	0.0183848	0.555115	1.96493e-13	8.25051e-18	2	42320	ENSG00000172667	ENST00000432729	3	-100	1
35641	APOBEC3H	ENST00000442487	isoform	common	0.0420948	0.553527	3.90176e-13	3.28449e-17	5	4	ENSG00000100298	ENST00000442487	4	0.730115	0.0490727
35650	SPATA20	ENST00000503127	isoform	common	0.00963081	0.551693	1.04081e-11	3.5046e-15	16	4	ENSG00000006282	ENST00000503127	26	0.535041	0.460143
37	MDM2	MDM2	gene	common	0.0199174	0.557262	4.92825e-11	1.24458e-14	32	22	ENSG00000135679	ENST00000539479	32	0.579876	0.252297
2077	EDA2R	EDA2R	gene	gene.specific	0.0171374	0.560972	4.81344e-10	2.16104e-13	52	37663	ENSG00000131080	ENST00000253392	4	0.579458	0.332647
802	RP11-611O2.3	RP11-611O2.3	gene	gene.specific	0.0179772	0.556986	2.94448e-09	2.06555e-12	72	1122	ENSG00000256664	ENST00000537570	1	0.58331	0.217272
35694	RP3-510D11.2	ENST00000412639	isoform	isoform.specific	0.0291023	0.557369	5.01043e-09	7.87317e-12	82	1387	ENSG00000234546	ENST00000412639	3	0.599745	0.496123
4923	RP11-134G8.10	RP11-134G8.10	gene	gene.specific	0.0162959	0.55522	7.18505e-08	9.67738e-11	141	40420	ENSG00000224818	ENST00000430471	1	0.586141	0.23911
16259	DDB2	DDB2	gene	gene.specific	0.0148317	0.551996	4.23341e-06	1.28292e-08	307	51590	ENSG00000134574	ENST00000620515	15	0.567205	0.0796564
36113	NFATC1	ENST00000329101	isoform	isoform.specific	0.0225356	0.552743	0.000762154	1.01583e-05	694	1308	ENSG00000131196	ENST00000329101	16	-100	1
1486	PHLDA3	PHLDA3	gene	gene.specific	0.00893416	0.558631	0.00690041	5.84748e-05	963	36161	ENSG00000174307	ENST00000367311	4	0.583217	0.13958

## Sheet: Nilotinib
	symbol	biomarker.id	type	specificity	estimate	cindex	fdr	pvalue	rank	delta.rank	gene.id	transcript.id	isoforms.no	breast	breast_pvalue
35639	HNF1A	ENST00000544413	isoform	isoform.specific	0.0266683	0.576705	1.38673e-07	3.89115e-12	1	254	ENSG00000135100	ENST00000544413	6	-100	1
35640	REG1A	ENST00000233735	isoform	isoform.specific	-0.00366111	0.572027	1.39188e-07	7.81121e-12	2	254	ENSG00000115386	ENST00000233735	4	0.539106	0.643772
35641	KLHL21	ENST00000467612	isoform	isoform.specific	1.03585	0.584356	1.78389e-07	1.50168e-11	3	254	ENSG00000162413	ENST00000467612	5	-100	1
35642	FAM153C	ENST00000506096	isoform	isoform.specific	-0.241469	0.580074	3.774e-07	4.23593e-11	4	254	ENSG00000204677	ENST00000506096	2	0.609227	0.522957
35643	CTAGE5	ENST00000341502	isoform	isoform.specific	-0.0316869	0.577459	6.54564e-07	9.18351e-11	5	254	ENSG00000150527	ENST00000341502	14	-100	1
35644	SNORD39	ENST00000579216	isoform	isoform.specific	-0.161597	0.574789	8.72886e-07	1.46959e-10	6	254	ENSG00000263723	ENST00000579216	1	0.599978	0.451012
35645	SNORA27	ENST00000363365	isoform	common	-0.087877	0.572705	4.41663e-06	8.67513e-10	7	3	ENSG00000200235	ENST00000363365	1	-100	1
35646	DUX4	ENST00000616166	isoform	isoform.specific	-0.576508	0.573292	4.5773e-06	1.02751e-09	8	253	ENSG00000260596	ENST00000616166	1	0.539939	0.33062
92	Metazoa_SRP	Metazoa_SRP	gene	gene.specific	-0.133153	0.578235	8.17522e-06	2.29396e-10	9	122	ENSG00000278818	ENST00000612004	1	0.493748	0.644882
7	SNORA27	SNORA27	gene	common	-0.0738356	0.573081	9.22162e-06	5.17516e-10	10	3	ENSG00000200235	ENST00000363365	1	-100	1
37	ZNF81	ZNF81	gene	common	-0.048889	0.582148	1.00266e-05	8.44041e-10	11	40	ENSG00000197779	ENST00000376954	5	-100	1
35647	RPS18P13	ENST00000461260	isoform	common	-0.323335	0.579812	1.92404e-05	5.30433e-09	12	33	ENSG00000243455	ENST00000461260	1	-100	1
35648	ANKRD29	ENST00000586511	isoform	isoform.specific	-0.280376	0.576156	1.92404e-05	5.39885e-09	13	249	ENSG00000154065	ENST00000586511	8	-100	1
35649	MSRA	ENST00000518255	isoform	isoform.specific	-0.0135524	0.576166	2.08974e-05	6.45018e-09	14	249	ENSG00000175806	ENST00000518255	5	-100	1
12	RP11-471N19.1	RP11-471N19.1	gene	common	-0.315135	0.576628	2.86811e-05	3.21916e-09	15	1	ENSG00000257308	ENST00000548612	1	-100	1
35650	RP11-471N19.1	ENST00000548612	isoform	common	-0.31261	0.574783	4.52051e-05	1.52214e-08	16	1	ENSG00000257308	ENST00000548612	1	-100	1
21	RNA5SP365	RNA5SP365	gene	common	-0.295937	0.575271	6.43381e-05	9.02662e-09	17	11	ENSG00000252207	ENST00000516398	1	0.483646	0.713271
35651	RP11-344B5.2	ENST00000455981	isoform	isoform.specific	-0.0219353	0.576334	8.34888e-05	3.0455e-08	18	199	ENSG00000224307	ENST00000455981	1	-100	1
76	RP11-596C23.2	RP11-596C23.2	gene	gene.specific	-0.177065	0.58012	9.15553e-05	1.54142e-08	19	86	ENSG00000278002	ENST00000618845	1	0.515451	0.585334
35652	EHF	ENST00000525253	isoform	isoform.specific	-0.0137808	0.577304	0.000109655	4.30767e-08	20	162	ENSG00000135373	ENST00000525253	12	0.473021	0.786079
35653	LGR6	ENST00000367278	isoform	isoform.specific	-0.0070696	0.574136	0.000120362	5.06604e-08	21	243	ENSG00000133067	ENST00000367278	4	0.600898	0.527941
35654	OR2S2	ENST00000341959	isoform	isoform.specific	-0.0878047	0.570939	0.00012324	5.53295e-08	22	243	ENSG00000278889	ENST00000341959	1	0.540287	0.460963
35655	RNU4-72P	ENST00000410754	isoform	common	-0.246148	0.57624	0.00013481	6.43068e-08	23	17	ENSG00000222686	ENST00000410754	1	0.503255	0.705817
35656	MIR4736	ENST00000581591	isoform	isoform.specific	-0.0971188	0.571647	0.000135881	7.10418e-08	24	67	ENSG00000264399	ENST00000581591	1	-100	1
35657	TATDN1	ENST00000276692	isoform	isoform.specific	0.0163159	0.580215	0.000135881	7.24433e-08	25	241	ENSG00000147687	ENST00000276692	21	0.51369	0.805456
33106	TOP1MT	TOP1MT	gene	gene.specific	0.0236568	0.581136	0.000152169	2.9889e-08	26	68718	ENSG00000184428	ENST00000522043	11	-100	1
35658	RAET1L	ENST00000367341	isoform	isoform.specific	-0.00954274	0.573507	0.00016002	8.98027e-08	27	240	ENSG00000155918	ENST00000367341	2	-100	1
35659	RNA5SP365	ENST00000516398	isoform	common	-0.272576	0.574061	0.00019415	1.2193e-07	28	11	ENSG00000252207	ENST00000516398	1	0.483646	0.713271
35660	TRIP11	ENST00000267622	isoform	isoform.specific	-0.0161229	0.576751	0.00019415	1.22599e-07	29	239	ENSG00000100815	ENST00000267622	5	0.556058	0.107857
35661	L34079.4	ENST00000600242	isoform	isoform.specific	-0.0356276	0.571846	0.00019415	1.28485e-07	30	239	ENSG00000269583	ENST00000600242	1	-100	1
35662	DNAJC19	ENST00000486355	isoform	isoform.specific	-0.034408	0.576257	0.00019415	1.30748e-07	31	239	ENSG00000205981	ENST00000486355	9	0.578903	0.580805
34115	CASK	CASK	gene	gene.specific	-0.0173846	0.577493	0.000218697	4.9093e-08	32	69721	ENSG00000147044	ENST00000378168	10	0.516553	0.438292
35663	PLCB4	ENST00000492632	isoform	isoform.specific	0.117547	0.58096	0.00026353	1.84866e-07	33	238	ENSG00000101333	ENST00000492632	13	0.578079	0.181064
35664	RP11-800A3.7	ENST00000546324	isoform	isoform.specific	-0.0334183	0.573447	0.000308303	2.24925e-07	34	238	ENSG00000257038	ENST00000546324	1	0.664986	0.208517
33140	HSF1	HSF1	gene	gene.specific	0.0281875	0.576633	0.000512335	1.29385e-07	35	68743	ENSG00000185122	ENST00000533130	14	-100	1
35665	RP11-630A13.4	ENST00000624463	isoform	common	-0.119795	0.572151	0.000623783	4.72589e-07	36	18	ENSG00000280285	ENST00000624463	1	-100	1
35666	TMPRSS3	ENST00000482761	isoform	isoform.specific	-0.112163	0.575234	0.000625275	4.91265e-07	37	236	ENSG00000160183	ENST00000482761	8	0.525557	0.486561
35667	CST5	ENST00000304710	isoform	isoform.specific	-0.00916815	0.570581	0.000648286	5.27535e-07	38	236	ENSG00000170367	ENST00000304710	1	0.628072	0.556136
35668	RP11-545M17.1	ENST00000557350	isoform	isoform.specific	-0.149187	0.575485	0.000695252	5.85261e-07	39	236	ENSG00000258651	ENST00000557350	1	-100	1
17	RNU4-72P	RNU4-72P	gene	common	-0.236347	0.578019	0.00106037	2.9754e-07	40	17	ENSG00000222686	ENST00000410754	1	0.498085	0.730012
35669	LINGO4	ENST00000368820	isoform	isoform.specific	-0.157568	0.572049	0.00127901	1.11256e-06	41	235	ENSG00000213171	ENST00000368820	1	-100	1
35670	RNY4P3	ENST00000365254	isoform	isoform.specific	-0.143975	0.573073	0.00142829	1.28249e-06	42	235	ENSG00000202124	ENST00000365254	1	-100	1
947	RNU7-200P	RNU7-200P	gene	gene.specific	-0.0910828	0.57279	0.00158744	5.05096e-07	43	36542	ENSG00000251914	ENST00000516105	1	0.518844	0.616206
5958	RP11-456H18.2	RP11-456H18.2	gene	gene.specific	-0.0321488	0.576042	0.00158744	5.34523e-07	44	41552	ENSG00000229896	ENST00000607445	2	-100	1
9	RPS18P13	RPS18P13	gene	common	-0.240557	0.579103	0.00160065	5.83882e-07	45	33	ENSG00000243455	ENST00000461260	1	-100	1
35671	MIR7152	ENST00000619512	isoform	isoform.specific	-0.153813	0.573615	0.00166836	1.54486e-06	46	232	ENSG00000274824	ENST00000619512	1	-100	1
35672	LA16c-329F2.1	ENST00000570022	isoform	isoform.specific	-0.0643138	0.573369	0.00169543	1.65546e-06	47	191	ENSG00000261399	ENST00000570022	1	-100	1
35673	EBF3	ENST00000440978	isoform	isoform.specific	0.328641	0.575422	0.00169543	1.66508e-06	48	231	ENSG00000108001	ENST00000440978	3	-100	1
152	Y_RNA	Y_RNA	gene	gene.specific	-0.127575	0.571367	0.00172973	6.79505e-07	49	65	ENSG00000222506	ENST00000410574	1	0.509351	0.620016
35674	RP11-795H16.2	ENST00000585803	isoform	common	-0.860895	0.573039	0.00187891	1.898e-06	50	20	ENSG00000267620	ENST00000585803	1	0.620047	0.32356
35675	ZNF81	ENST00000376954	isoform	common	-0.0487288	0.579474	0.00203545	2.11324e-06	51	40	ENSG00000197779	ENST00000376954	5	0.488452	0.898833
149	CTB-186G2.1	CTB-186G2.1	gene	gene.specific	-0.0604285	0.577049	0.00206378	8.68645e-07	52	157	ENSG00000267291	ENST00000589557	1	0.546835	0.767676
35676	ANXA13	ENST00000419625	isoform	isoform.specific	0.00402413	0.568634	0.00229151	2.44338e-06	53	227	ENSG00000104537	ENST00000419625	2	-100	1
27	RP11-630A13.4	RP11-630A13.4	gene	common	-0.111659	0.572745	0.00232548	1.08405e-06	54	18	ENSG00000280285	ENST00000624463	1	-100	1
46	BRMS1L	BRMS1L	gene	common	-0.0213276	0.57651	0.00232548	1.1093e-06	55	8	ENSG00000100916	ENST00000216807	5	0.579402	0.0587505
35677	OR4F14P	ENST00000355745	isoform	common	-0.569018	0.577341	0.00260537	2.85115e-06	56	21	ENSG00000232459	ENST00000355745	1	0.79239	0.413366
35678	ADAMTS7P4	ENST00000558365	isoform	isoform.specific	-0.0710267	0.574478	0.00269103	3.07846e-06	57	224	ENSG00000218052	ENST00000558365	3	-100	1
35679	SECTM1	ENST00000581954	isoform	isoform.specific	-0.282954	0.572289	0.00269103	3.09591e-06	58	224	ENSG00000141574	ENST00000581954	7	-100	1
35680	TMEM26	ENST00000399298	isoform	isoform.specific	-0.0205614	0.573663	0.00304657	3.59044e-06	59	224	ENSG00000196932	ENST00000399298	2	0.430961	0.895547
35681	TCL6	ENST00000619182	isoform	isoform.specific	-0.205737	0.573661	0.00307103	3.70544e-06	60	224	ENSG00000187621	ENST00000619182	4	-100	1
35682	CTD-2547L16.1	ENST00000521775	isoform	isoform.specific	-0.0977622	0.574036	0.00331374	4.19908e-06	61	224	ENSG00000245281	ENST00000521775	4	-100	1
35683	FBXL8	ENST00000519917	isoform	isoform.specific	-0.0388305	0.576625	0.00331374	4.39849e-06	62	224	ENSG00000135722	ENST00000519917	9	0.501756	0.823129
35684	BRMS1L	ENST00000216807	isoform	common	-0.0184636	0.577424	0.00331374	4.41648e-06	63	8	ENSG00000100916	ENST00000216807	5	0.581615	0.0810824
35685	RP11-545M17.2	ENST00000554037	isoform	isoform.specific	-0.104016	0.586818	0.00331374	4.41761e-06	64	223	ENSG00000259121	ENST00000554037	1	0.581254	0.412234
35686	MYO3B	ENST00000442690	isoform	isoform.specific	-0.0843191	0.571979	0.00331374	4.49167e-06	65	223	ENSG00000071909	ENST00000442690	2	0.641222	0.49832
35687	BMP6P1	ENST00000431230	isoform	isoform.specific	-0.0657004	0.570031	0.00331374	4.55619e-06	66	223	ENSG00000236323	ENST00000431230	1	-100	1
35688	ATP8B3	ENST00000587160	isoform	isoform.specific	0.126767	0.576881	0.00353178	4.986e-06	67	223	ENSG00000130270	ENST00000587160	5	0.494584	0.692233
35689	AJUBA	ENST00000556731	isoform	isoform.specific	-0.0145585	0.574321	0.00353178	5.05418e-06	68	223	ENSG00000129474	ENST00000556731	8	0.523514	0.640142
35690	APBA2	ENST00000558330	isoform	isoform.specific	0.0149843	0.579713	0.00371003	5.41337e-06	69	223	ENSG00000034053	ENST00000558330	10	-100	1
36	RP11-795H16.2	RP11-795H16.2	gene	common	-0.860974	0.573068	0.00374999	1.89404e-06	70	20	ENSG00000267620	ENST00000585803	1	0.620047	0.32356
35691	NEK5	ENST00000529080	isoform	isoform.specific	0.214723	0.576256	0.00379668	5.64634e-06	71	222	ENSG00000197168	ENST00000529080	1	0.585156	0.499109
95	HOXB2	HOXB2	gene	gene.specific	0.00874257	0.575781	0.00385608	2.05582e-06	72	62	ENSG00000173917	ENST00000330070	3	-100	1
35692	HMGB3P8	ENST00000449709	isoform	isoform.specific	-0.166031	0.573224	0.00401631	6.17866e-06	73	221	ENSG00000227096	ENST00000449709	1	-100	1
35693	LINC01091	ENST00000511919	isoform	isoform.specific	0.0239613	0.572677	0.00401631	6.19836e-06	74	221	ENSG00000249464	ENST00000511919	3	-100	1
35694	RP11-528A4.2	ENST00000445168	isoform	isoform.specific	0.0157058	0.576123	0.00412521	6.48217e-06	75	221	ENSG00000229155	ENST00000445168	1	0.484752	0.762414
35695	RIC3	ENST00000529035	isoform	isoform.specific	-0.0404623	0.573639	0.00454788	7.27396e-06	76	221	ENSG00000166405	ENST00000529035	10	0.764983	0.319072
39	OR4F14P	OR4F14P	gene	common	-0.569046	0.577341	0.00516134	2.89653e-06	77	21	ENSG00000232459	ENST00000355745	1	0.79239	0.413366
35696	RP11-385M4.2	ENST00000431570	isoform	isoform.specific	-0.168768	0.575279	0.0053343	8.76472e-06	78	152	ENSG00000228081	ENST00000431570	1	-100	1
35697	JPX	ENST00000538519	isoform	isoform.specific	-0.018007	0.577555	0.0053343	8.83112e-06	79	219	ENSG00000225470	ENST00000538519	12	0.54483	0.725818
35698	MIR4710	ENST00000582316	isoform	isoform.specific	-0.0788151	0.571787	0.00555846	9.35821e-06	80	219	ENSG00000265291	ENST00000582316	1	0.576967	0.285932
140	IFNLR1	IFNLR1	gene	gene.specific	-0.0273475	0.579268	0.00610655	3.59834e-06	81	117	ENSG00000185436	ENST00000327535	4	-100	1
35699	CD37	ENST00000535669	isoform	isoform.specific	-0.137863	0.574006	0.00630019	1.07838e-05	82	218	ENSG00000104894	ENST00000535669	13	0.470893	0.635123
35700	RN7SL464P	ENST00000492743	isoform	isoform.specific	0.0573417	0.570218	0.00694659	1.20851e-05	83	63	ENSG00000243872	ENST00000492743	1	-100	1
35701	RP11-1149M10.2	ENST00000519412	isoform	isoform.specific	-0.15557	0.573147	0.00766722	1.35539e-05	84	38	ENSG00000253214	ENST00000519412	1	-100	1
456	TRAJ23	TRAJ23	gene	gene.specific	-0.0112613	0.573795	0.00797436	4.92272e-06	85	36009	ENSG00000211866	ENST00000390514	1	-100	1
356	AC005789.9	AC005789.9	gene	gene.specific	-0.210091	0.576993	0.00862313	5.56518e-06	86	35908	ENSG00000267090	ENST00000585411	1	-100	1
201	HCCS	HCCS	gene	gene.specific	-0.0282892	0.580503	0.00889893	5.99288e-06	87	35752	ENSG00000004961	ENST00000380762	3	0.559119	0.375615
35702	ABCB7	ENST00000253577	isoform	isoform.specific	0.0130943	0.585274	0.00892436	1.60267e-05	88	213	ENSG00000131269	ENST00000253577	10	0.513104	0.614656
33170	ZNF7	ZNF7	gene	gene.specific	0.0280468	0.578012	0.00995918	6.98635e-06	89	68719	ENSG00000147789	ENST00000532777	16	0.523602	0.606617

## Sheet: PLX4720
	symbol	biomarker.id	type	specificity	estimate	cindex	fdr	pvalue	rank	delta.rank	gene.id	transcript.id	isoforms.no	breast	breast_pvalue
35639	TPGS2	ENST00000334295	isoform	isoform.specific	-0.00814835	0.589779	7.43978e-11	2.0876e-15	1	465	ENSG00000134779	ENST00000334295	17	-100	1
502	FGGY	FGGY	gene	gene.specific	0.013523	0.586494	1.02462e-10	2.87507e-15	2	36138	ENSG00000172456	ENST00000303721	15	0.580339	0.32722
72	DCAF6	DCAF6	gene	common	-0.0172249	0.591019	4.46807e-10	2.50747e-14	3	85	ENSG00000143164	ENST00000312263	11	0.618783	0.498794
43	MPC2	MPC2	gene	common	-0.0151201	0.589256	1.19242e-09	1.00378e-13	4	46	ENSG00000143158	ENST00000367846	3	-100	1
35640	DDX25	ENST00000531000	isoform	isoform.specific	0.288435	0.5877	1.44109e-08	1.1095e-12	5	462	ENSG00000109832	ENST00000531000	3	-100	1
35641	SHANK1	ENST00000468654	isoform	isoform.specific	0.266235	0.586341	1.44109e-08	1.21311e-12	6	462	ENSG00000161681	ENST00000468654	6	-100	1
35642	MAGEA9	ENST00000243314	isoform	isoform.specific	-0.00646327	0.5843	2.84716e-08	3.20613e-12	7	462	ENSG00000123584	ENST00000243314	1	0.593322	0.812061
35643	RP11-255G12.3	ENST00000556762	isoform	isoform.specific	0.0867101	0.588708	2.84716e-08	3.99455e-12	8	462	ENSG00000258808	ENST00000556762	1	-100	1
19	ENO2	ENO2	gene	common	0.00527562	0.585169	3.59828e-08	4.0387e-12	9	15	ENSG00000111674	ENST00000229277	14	0.545926	0.34317
35644	UNC80	ENST00000333907	isoform	isoform.specific	0.204636	0.584962	5.12842e-08	8.63418e-12	10	461	ENSG00000144406	ENST00000333907	1	-100	1
35645	RP11-203M5.6	ENST00000555016	isoform	isoform.specific	0.253796	0.587559	5.15246e-08	1.01204e-11	11	461	ENSG00000259162	ENST00000555016	1	-100	1
154	RN7SKP266	RN7SKP266	gene	gene.specific	0.098472	0.58386	8.88234e-08	1.24619e-11	12	189	ENSG00000222164	ENST00000410232	1	-100	1
35646	JPH2	ENST00000372980	isoform	isoform.specific	-0.00822515	0.586243	1.7241e-07	3.87025e-11	13	460	ENSG00000149596	ENST00000372980	2	0.573227	0.22221
35647	RP11-359H3.1	ENST00000496098	isoform	isoform.specific	-0.114987	0.582336	2.00775e-07	5.38065e-11	14	460	ENSG00000244441	ENST00000496098	1	-100	1
35648	RP11-1105O14.1	ENST00000519803	isoform	isoform.specific	-0.0523868	0.584174	2.00775e-07	5.63374e-11	15	460	ENSG00000253270	ENST00000519803	1	-100	1
35649	HSDL2	ENST00000480881	isoform	isoform.specific	-0.307152	0.582808	2.90837e-07	9.91847e-11	16	460	ENSG00000119471	ENST00000480881	5	0.600508	0.620903
35650	SNORD112	ENST00000458974	isoform	isoform.specific	-0.253973	0.58305	2.90837e-07	1.04981e-10	17	460	ENSG00000275662	ENST00000458974	1	0.626697	0.724665
35651	MAGEA9B	ENST00000595065	isoform	common	-0.00739525	0.582922	2.90837e-07	1.06091e-10	18	136	ENSG00000267978	ENST00000595065	4	0.593322	0.82013
35652	OLR1	ENST00000309539	isoform	common	-0.00510497	0.586399	3.28247e-07	1.37986e-10	19	62	ENSG00000173391	ENST00000309539	9	0.587941	0.392662
35653	ZNF25	ENST00000467975	isoform	isoform.specific	-0.225337	0.586434	3.28247e-07	1.38159e-10	20	458	ENSG00000175395	ENST00000467975	3	0.504986	0.721277
35654	CRHBP	ENST00000274368	isoform	isoform.specific	-0.0211312	0.582093	4.9655e-07	2.22931e-10	21	458	ENSG00000145708	ENST00000274368	4	-100	1
35655	SCARNA20	ENST00000516991	isoform	common	0.203512	0.581598	7.63358e-07	3.64136e-10	22	41	ENSG00000252800	ENST00000516991	1	-100	1
35656	GPR1	ENST00000442134	isoform	isoform.specific	-0.0293159	0.58373	1.05993e-06	5.3535e-10	23	457	ENSG00000183671	ENST00000442134	4	0.43606	0.737946
35657	ENO2	ENST00000229277	isoform	common	0.00579346	0.585731	1.06068e-06	5.9488e-10	24	15	ENSG00000111674	ENST00000229277	14	0.558667	0.345854
35658	BTBD3	ENST00000618918	isoform	isoform.specific	0.00843222	0.586587	1.06068e-06	6.06937e-10	25	456	ENSG00000132640	ENST00000618918	12	-100	1
35659	TAGLN3	ENST00000455401	isoform	common	0.0224411	0.589106	1.06068e-06	6.25014e-10	26	84	ENSG00000144834	ENST00000455401	5	0.621442	0.0748212
35660	RP4-621F18.2	ENST00000498304	isoform	isoform.specific	-0.022951	0.58156	1.90339e-06	1.175e-09	27	455	ENSG00000282057	ENST00000498304	5	0.498345	0.630591
35661	NUDT1	ENST00000397049	isoform	isoform.specific	0.0137637	0.588182	2.03325e-06	1.32645e-09	28	455	ENSG00000106268	ENST00000397049	9	0.566931	0.157052
35662	FOXO3	ENST00000540898	isoform	isoform.specific	0.0519059	0.58431	2.03325e-06	1.36927e-09	29	455	ENSG00000118689	ENST00000540898	3	0.500712	0.66924
35663	RAP1GAP	ENST00000482984	isoform	isoform.specific	0.71094	0.586039	2.46463e-06	1.77296e-09	30	455	ENSG00000076864	ENST00000482984	11	0.603922	0.504561
35664	COL4A6	ENST00000372216	isoform	isoform.specific	-0.0165477	0.585211	2.46463e-06	1.79809e-09	31	455	ENSG00000197565	ENST00000372216	9	-100	1
35665	MIR4295	ENST00000585286	isoform	isoform.specific	-0.207887	0.582092	3.16508e-06	2.39792e-09	32	285	ENSG00000264763	ENST00000585286	1	-100	1
35666	RPS4XP20	ENST00000505751	isoform	common	2.57004	0.590582	3.52861e-06	2.77235e-09	33	13	ENSG00000249987	ENST00000505751	1	0.894412	0.473288
35667	NR6A1	ENST00000344523	isoform	isoform.specific	-0.0529737	0.587925	3.7163e-06	3.02409e-09	34	453	ENSG00000148200	ENST00000344523	5	0.524094	0.764628
35668	ZNF704	ENST00000522040	isoform	isoform.specific	0.2346	0.584557	5.37777e-06	4.527e-09	35	453	ENSG00000164684	ENST00000522040	5	0.50306	0.580993
35669	GGTLC2	ENST00000448514	isoform	isoform.specific	-0.015291	0.580419	5.55493e-06	4.832e-09	36	453	ENSG00000100121	ENST00000448514	1	0.685662	0.411282
35670	MRGPRF	ENST00000320913	isoform	isoform.specific	-0.110608	0.581093	5.6945e-06	5.11319e-09	37	453	ENSG00000172935	ENST00000320913	2	0.492213	0.690938
35671	MAPK4	ENST00000587823	isoform	isoform.specific	0.367139	0.585735	6.77798e-06	6.27626e-09	38	453	ENSG00000141639	ENST00000587823	2	-100	1
35672	RP11-301M17.2	ENST00000450470	isoform	common	-0.10603	0.580478	7.10671e-06	6.78007e-09	39	41	ENSG00000224335	ENST00000450470	1	0.696078	0.619402
35673	AC006273.5	ENST00000586061	isoform	isoform.specific	-0.0234401	0.585371	7.4865e-06	7.35247e-09	40	452	ENSG00000267530	ENST00000586061	2	0.559996	0.325967
35674	DLGAP1	ENST00000582051	isoform	isoform.specific	0.401283	0.587077	1.08993e-05	1.101e-08	41	452	ENSG00000170579	ENST00000582051	7	-100	1
35675	SIRT2	ENST00000451193	isoform	isoform.specific	-2.16748	0.584047	1.25641e-05	1.33504e-08	42	452	ENSG00000068903	ENST00000451193	18	0.538428	0.586354
35676	NPY4R	ENST00000612632	isoform	isoform.specific	-0.0453647	0.580254	1.25641e-05	1.36528e-08	43	452	ENSG00000204174	ENST00000612632	2	-100	1
35677	LINC00265-2P	ENST00000413372	isoform	common	-1.29727	0.585463	1.25641e-05	1.37493e-08	44	85	ENSG00000224827	ENST00000413372	1	0.661268	0.545627
35678	RP11-411B10.3	ENST00000592926	isoform	isoform.specific	0.16647	0.586199	1.27319e-05	1.42903e-08	45	451	ENSG00000267356	ENST00000592926	1	-100	1
28	RPS4XP20	RPS4XP20	gene	common	2.57004	0.590582	1.64668e-05	2.77235e-09	46	13	ENSG00000249987	ENST00000505751	1	0.894412	0.473288
35679	RAB30	ENST00000530224	isoform	isoform.specific	-0.412425	0.584238	1.6793e-05	1.93197e-08	47	450	ENSG00000137502	ENST00000530224	15	0.571154	0.284291
35680	TNFRSF11A	ENST00000616710	isoform	isoform.specific	-0.154807	0.581499	1.75978e-05	2.07393e-08	48	450	ENSG00000141655	ENST00000616710	6	0.3955	0.635394
115	KIAA0825	KIAA0825	gene	common	-0.042432	0.58658	2.24112e-05	4.40199e-09	49	98	ENSG00000185261	ENST00000329378	2	-100	1
35681	MPC2	ENST00000367846	isoform	common	-0.00891942	0.584369	2.36409e-05	2.85245e-08	50	46	ENSG00000143158	ENST00000367846	3	-100	1
35682	MIR1302-5	ENST00000408164	isoform	isoform.specific	-0.106029	0.582222	2.4682e-05	3.05404e-08	51	448	ENSG00000221091	ENST00000408164	1	0.57451	0.527915
35683	SMAD5	ENST00000506223	isoform	isoform.specific	-0.0350773	0.591004	2.4682e-05	3.18473e-08	52	448	ENSG00000113658	ENST00000506223	11	-100	1
35684	RP11-155N3.4	ENST00000619393	isoform	isoform.specific	-0.285888	0.583361	2.4682e-05	3.18584e-08	53	259	ENSG00000275919	ENST00000619393	1	-100	1
35685	RP11-651P23.5	ENST00000323689	isoform	isoform.specific	-0.21344	0.582546	2.69796e-05	3.55812e-08	54	447	ENSG00000242791	ENST00000323689	1	-100	1
35686	CTNND1	ENST00000524579	isoform	isoform.specific	0.145881	0.587829	2.74397e-05	3.69578e-08	55	447	ENSG00000198561	ENST00000524579	37	-100	1
35687	AKR1E2	ENST00000474119	isoform	isoform.specific	-0.0359005	0.584018	2.87927e-05	3.97671e-08	56	447	ENSG00000165568	ENST00000474119	11	0.499949	0.474951
35688	C3orf70	ENST00000335012	isoform	isoform.specific	0.0262621	0.58402	2.87927e-05	4.03961e-08	57	447	ENSG00000187068	ENST00000335012	1	-100	1
35689	CC2D2A	ENST00000503658	isoform	isoform.specific	0.0470597	0.582456	3.45044e-05	4.93778e-08	58	447	ENSG00000048342	ENST00000503658	13	0.590436	0.632802
35690	RP11-481A20.4	ENST00000533272	isoform	common	0.357628	0.587644	3.67178e-05	5.35755e-08	59	80	ENSG00000255174	ENST00000533272	1	-100	1
35691	RP11-467D10.2	ENST00000447435	isoform	common	0.200078	0.580879	3.95071e-05	5.8754e-08	60	23	ENSG00000180803	ENST00000447435	1	-100	1
35692	IGFALS	ENST00000568221	isoform	isoform.specific	0.203698	0.584302	3.95399e-05	5.99122e-08	61	445	ENSG00000099769	ENST00000568221	1	0.625	0.399933
35693	PCMTD2	ENST00000608844	isoform	isoform.specific	0.279667	0.583813	4.39898e-05	6.78893e-08	62	445	ENSG00000203880	ENST00000608844	11	-100	1
17	SCARNA20	SCARNA20	gene	common	0.193393	0.581516	5.43311e-05	1.36168e-08	63	41	ENSG00000252800	ENST00000516991	1	-100	1
607	Y_RNA	Y_RNA	gene	gene.specific	-0.0669538	0.582097	5.43311e-05	1.37207e-08	64	109	ENSG00000207293	ENST00000384563	1	-100	1
35694	KLF15	ENST00000509675	isoform	isoform.specific	0.0622907	0.583366	7.07879e-05	1.11233e-07	65	443	ENSG00000163884	ENST00000509675	2	-100	1
35695	snoZ6	ENST00000516391	isoform	isoform.specific	-0.0955792	0.581594	7.55854e-05	1.20892e-07	66	443	ENSG00000252200	ENST00000516391	1	0.524214	0.639164
35696	RP11-669N7.2	ENST00000537367	isoform	isoform.specific	0.0111281	0.585096	9.52387e-05	1.55097e-07	67	256	ENSG00000249196	ENST00000537367	7	-100	1
35697	STK38	ENST00000229812	isoform	isoform.specific	-0.0174955	0.586353	9.52387e-05	1.57671e-07	68	171	ENSG00000112079	ENST00000229812	1	0.507344	0.498501
35698	RP11-707E21.1	ENST00000611308	isoform	common	0.493082	0.581954	0.000101578	1.72782e-07	69	34	ENSG00000273595	ENST00000611308	1	0.831586	0.333976
35699	RGS14	ENST00000425155	isoform	isoform.specific	0.0165202	0.584567	0.000101578	1.73867e-07	70	440	ENSG00000169220	ENST00000425155	13	-100	1
35700	DHFR2	ENST00000394221	isoform	isoform.specific	0.0292472	0.588816	0.000107315	1.86698e-07	71	440	ENSG00000178700	ENST00000394221	6	0.525556	0.692341
35701	TOR3A	ENST00000367627	isoform	common	-0.0100911	0.583292	0.000110339	1.95055e-07	72	32	ENSG00000186283	ENST00000367627	7	-100	1
35702	RP11-478B9.3	ENST00000550663	isoform	common	0.267642	0.579516	0.000112268	2.01616e-07	73	35	ENSG00000257331	ENST00000550663	1	-100	1
94	YY1AP1	YY1AP1	gene	common	-0.0183743	0.586151	0.000117321	3.29203e-08	74	44	ENSG00000163374	ENST00000354691	25	-100	1
35703	GRAMD3	ENST00000513913	isoform	isoform.specific	-0.0807979	0.582583	0.0001233	2.24887e-07	75	437	ENSG00000155324	ENST00000513913	17	-100	1
35704	RP11-775C24.4	ENST00000625077	isoform	common	0.509591	0.585603	0.000125679	2.32753e-07	76	33	ENSG00000279834	ENST00000625077	1	0.632612	0.234278
35705	SYT14	ENST00000537238	isoform	isoform.specific	0.0273529	0.583153	0.00012713	2.39006e-07	77	164	ENSG00000143469	ENST00000537238	4	-100	1
35706	PCSK9	ENST00000490692	isoform	isoform.specific	-0.0371102	0.581397	0.000132322	2.52481e-07	78	435	ENSG00000169174	ENST00000490692	2	0.473836	0.712354
35707	RP11-433J8.1	ENST00000553378	isoform	isoform.specific	-0.164008	0.581656	0.000135843	2.6301e-07	79	435	ENSG00000258702	ENST00000553378	1	0.517078	0.640998
34	RP11-301M17.2	RP11-301M17.2	gene	common	-0.0961675	0.580372	0.000139093	4.29323e-08	80	41	ENSG00000224335	ENST00000450470	1	0.696078	0.62074
14	OLR1	OLR1	gene	common	-0.00481076	0.584191	0.000141873	4.77713e-08	81	62	ENSG00000173391	ENST00000309539	9	0.572349	0.355664
35708	RP11-20F18.1	ENST00000623826	isoform	common	-0.0960198	0.580119	0.000167526	3.29053e-07	82	31	ENSG00000279844	ENST00000623826	1	-100	1
53	RP11-467D10.2	RP11-467D10.2	gene	common	0.183797	0.581378	0.000170095	6.68199e-08	83	23	ENSG00000180803	ENST00000447435	1	-100	1
84	UQCRHP4	UQCRHP4	gene	common	0.100765	0.583692	0.000170095	6.30033e-08	84	16	ENSG00000242728	ENST00000471686	1	-100	1
35709	FREM1	ENST00000497634	isoform	isoform.specific	0.362212	0.585652	0.000170226	3.39133e-07	85	430	ENSG00000164946	ENST00000497634	2	-100	1
102	RNA5SP137	RNA5SP137	gene	common	-0.106351	0.581553	0.000173142	7.28753e-08	86	44	ENSG00000252642	ENST00000516833	1	0.46	0.720934
350	RNU6-414P	RNU6-414P	gene	gene.specific	-0.141909	0.582575	0.000199297	8.94761e-08	87	371	ENSG00000200575	ENST00000363705	1	0.639765	0.497958
35710	DCAF6	ENST00000312263	isoform	common	-0.0138321	0.58549	0.000216018	4.36424e-07	88	85	ENSG00000143164	ENST00000312263	11	-100	1
35711	RP11-62J1.4	ENST00000608625	isoform	isoform.specific	0.145586	0.582948	0.00021939	4.49393e-07	89	427	ENSG00000272915	ENST00000608625	1	-100	1
35712	FAXC	ENST00000389677	isoform	isoform.specific	0.0470001	0.585828	0.000219838	4.5648e-07	90	427	ENSG00000146267	ENST00000389677	4	-100	1
35713	CLCN3	ENST00000507875	isoform	isoform.specific	0.00940864	0.585403	0.00023321	4.90788e-07	91	427	ENSG00000109572	ENST00000507875	9	-100	1
35714	DHFR	ENST00000513048	isoform	isoform.specific	0.0060925	0.584535	0.000241001	5.13949e-07	92	427	ENSG00000228716	ENST00000513048	7	0.516751	0.715723
35715	MSLN	ENST00000563941	isoform	isoform.specific	-0.00849656	0.582313	0.000242912	5.2484e-07	93	427	ENSG00000102854	ENST00000563941	8	0.436703	0.923094
35716	LIFR	ENST00000506990	isoform	isoform.specific	-0.012566	0.581723	0.000249279	5.48706e-07	94	427	ENSG00000113594	ENST00000506990	7	0.551111	0.437654
35717	PSMB7	ENST00000466951	isoform	isoform.specific	0.0233237	0.586842	0.000249279	5.52585e-07	95	427	ENSG00000136930	ENST00000466951	5	-100	1
35718	UPK1B	ENST00000497685	isoform	isoform.specific	-0.0729973	0.581547	0.000294914	6.62021e-07	96	427	ENSG00000114638	ENST00000497685	5	0.480769	0.665747
35719	NKX2-4	ENST00000351817	isoform	isoform.specific	0.0092492	0.581947	0.000298208	6.85014e-07	97	427	ENSG00000125816	ENST00000351817	1	0.648148	0.671182
35720	RP11-568K15.1	ENST00000512906	isoform	isoform.specific	0.128088	0.584107	0.000298208	6.86151e-07	98	427	ENSG00000242193	ENST00000512906	3	-100	1
35721	AACSP1	ENST00000503486	isoform	isoform.specific	0.02822	0.583589	0.000299094	6.96583e-07	99	427	ENSG00000250420	ENST00000503486	1	-100	1
35722	UQCRHP4	ENST00000471686	isoform	common	0.146086	0.584401	0.000300316	7.08389e-07	100	16	ENSG00000242728	ENST00000471686	1	-100	1
35723	APLF	ENST00000394342	isoform	isoform.specific	0.0829466	0.582411	0.000300316	7.16281e-07	101	426	ENSG00000169621	ENST00000394342	3	-100	1
35724	RPS6KA2	ENST00000509742	isoform	isoform.specific	-0.340185	0.583562	0.000303304	7.31919e-07	102	426	ENSG00000071242	ENST00000509742	9	0.546619	0.462236
60	RP11-707E21.1	RP11-707E21.1	gene	common	0.491362	0.581953	0.000319666	1.61457e-07	103	34	ENSG00000273595	ENST00000611308	1	0.831586	0.333976
63	TOR3A	TOR3A	gene	common	-0.0113933	0.584962	0.000319666	1.59036e-07	104	32	ENSG00000186283	ENST00000367627	7	-100	1
35725	TRAPPC2L	ENST00000565205	isoform	isoform.specific	-0.0244233	0.584634	0.000345344	8.49404e-07	105	424	ENSG00000167515	ENST00000565205	15	0.545704	0.538907
35726	SPRY2	ENST00000377104	isoform	common	0.0100597	0.585297	0.000345344	8.52749e-07	106	16	ENSG00000136158	ENST00000377104	2	-100	1
35727	SCARNA13	ENST00000516672	isoform	isoform.specific	0.00944967	0.581632	0.000352128	8.79381e-07	107	423	ENSG00000252481	ENST00000516672	1	0.493862	0.331753
64	RP11-478B9.3	RP11-478B9.3	gene	common	0.267276	0.579516	0.000382141	2.03734e-07	108	35	ENSG00000257331	ENST00000550663	1	-100	1
66	RP11-775C24.4	RP11-775C24.4	gene	common	0.509504	0.585603	0.000393517	2.20841e-07	109	33	ENSG00000279834	ENST00000625077	1	0.632612	0.234278
21	TAGLN3	TAGLN3	gene	common	0.00675971	0.583555	0.00043451	2.56039e-07	110	84	ENSG00000144834	ENST00000455401	5	0.558	0.330591
35728	HMGCS1	ENST00000507004	isoform	isoform.specific	-0.00710818	0.585852	0.000440827	1.11326e-06	111	420	ENSG00000112972	ENST00000507004	7	-100	1
357	AC074363.1	AC074363.1	gene	gene.specific	0.0329376	0.582414	0.000456759	2.81966e-07	112	35883	ENSG00000228222	ENST00000442316	1	0.511862	0.717584
70	RP11-20F18.1	RP11-20F18.1	gene	common	-0.0959925	0.580119	0.000491464	3.1718e-07	113	31	ENSG00000279844	ENST00000623826	1	-100	1
35729	PRR11	ENST00000580177	isoform	isoform.specific	0.00933296	0.582063	0.000513487	1.31117e-06	114	418	ENSG00000068489	ENST00000580177	9	0.566028	0.433983
35730	HTR7	ENST00000336152	isoform	isoform.specific	0.0256427	0.585348	0.000567866	1.46595e-06	115	127	ENSG00000148680	ENST00000336152	3	-100	1
35731	PREX2	ENST00000522247	isoform	isoform.specific	0.279245	0.583518	0.00058264	1.52044e-06	116	417	ENSG00000046889	ENST00000522247	2	-100	1
31070	TOMM7	TOMM7	gene	gene.specific	0.0120719	0.584381	0.000586709	3.95112e-07	117	66591	ENSG00000196683	ENST00000496129	7	0.532508	0.633149
35732	YY1AP1	ENST00000354691	isoform	common	-0.00902164	0.582931	0.000592657	1.56321e-06	118	44	ENSG00000163374	ENST00000354691	25	0.558715	0.296559
35733	ZNF197	ENST00000396058	isoform	isoform.specific	-0.0221981	0.585983	0.000685982	1.82862e-06	119	415	ENSG00000186448	ENST00000396058	6	0.575587	0.34104
35734	BDNF-AS	ENST00000501663	isoform	isoform.specific	-0.0682333	0.580893	0.000728241	1.9617e-06	120	415	ENSG00000245573	ENST00000501663	6	0.513523	0.76403
35735	THBS3	ENST00000486260	isoform	isoform.specific	-0.0096648	0.581492	0.000735017	2.00058e-06	121	415	ENSG00000169231	ENST00000486260	11	0.565735	0.442032
88	SPRY2	SPRY2	gene	common	0.00995696	0.585157	0.000758329	5.31967e-07	122	16	ENSG00000136158	ENST00000377104	2	-100	1
110	ANXA11	ANXA11	gene	common	-0.00962673	0.587188	0.000778706	5.74992e-07	123	17	ENSG00000122359	ENST00000447489	9	0.579386	0.453646
181	PHACTR2P1	PHACTR2P1	gene	gene.specific	0.0973659	0.583098	0.000778706	5.89962e-07	124	111	ENSG00000270300	ENST00000605639	1	-100	1
35736	FCMR	ENST00000442471	isoform	isoform.specific	0.0968437	0.579135	0.000823951	2.26576e-06	125	412	ENSG00000162894	ENST00000442471	8	-100	1
35737	IGFL2	ENST00000601052	isoform	isoform.specific	-0.00745954	0.582087	0.00104845	2.91252e-06	126	412	ENSG00000204866	ENST00000601052	4	-100	1
35738	PRNP	ENST00000457586	isoform	isoform.specific	0.0152947	0.582999	0.00107588	3.01891e-06	127	412	ENSG00000171867	ENST00000457586	4	-100	1
35739	HGS	ENST00000571237	isoform	isoform.specific	-0.0107032	0.583234	0.00110113	3.12066e-06	128	412	ENSG00000185359	ENST00000571237	17	0.512688	0.379052
39	LINC00265-2P	LINC00265-2P	gene	common	-0.850479	0.580697	0.00142886	1.12262e-06	129	85	ENSG00000224827	ENST00000413372	1	0.661268	0.545627
35740	RNA5SP137	ENST00000516833	isoform	common	-0.149947	0.58198	0.0015519	4.44172e-06	130	44	ENSG00000252642	ENST00000516833	1	0.452	0.788993
132	RNU6-1315P	RNU6-1315P	gene	common	-0.0809097	0.582944	0.00165862	1.34968e-06	131	37	ENSG00000252996	ENST00000517187	1	0.587059	0.427279
35741	KCNN2	ENST00000507750	isoform	isoform.specific	1.04939	0.581671	0.00170809	4.98979e-06	132	409	ENSG00000080709	ENST00000507750	4	0.452381	0.725351
35742	BCL2L2	ENST00000557579	isoform	isoform.specific	0.0122297	0.583161	0.00170809	5.02204e-06	133	409	ENSG00000129473	ENST00000557579	5	0.535238	0.43329
35743	NDUFS5P2	ENST00000484004	isoform	isoform.specific	-0.123503	0.580238	0.00170809	5.03253e-06	134	409	ENSG00000234226	ENST00000484004	1	-100	1
35744	XKR7	ENST00000562532	isoform	isoform.specific	0.00897485	0.581449	0.00174557	5.19195e-06	135	409	ENSG00000260903	ENST00000562532	1	-100	1
35745	SLCO5A1	ENST00000532388	isoform	isoform.specific	0.530229	0.584242	0.0019843	5.95769e-06	136	409	ENSG00000137571	ENST00000532388	7	-100	1
35746	RNU1-19P	ENST00000363306	isoform	isoform.specific	-0.209047	0.582745	0.00214371	6.51712e-06	137	129	ENSG00000200176	ENST00000363306	1	0.687319	0.435143
35747	LINC01605	ENST00000517363	isoform	isoform.specific	0.267231	0.582279	0.00214371	6.5566e-06	138	408	ENSG00000253161	ENST00000517363	3	0.509619	0.0913788
52	RP11-481A20.4	RP11-481A20.4	gene	common	0.342009	0.588399	0.00228306	1.92188e-06	139	80	ENSG00000255174	ENST00000533272	1	-100	1
35748	ANXA11	ENST00000447489	isoform	common	-0.00830531	0.586378	0.00238717	7.36821e-06	140	17	ENSG00000122359	ENST00000447489	9	0.58738	0.243471
35749	TRPT1	ENST00000394547	isoform	isoform.specific	0.0156511	0.584633	0.00239796	7.46881e-06	141	406	ENSG00000149743	ENST00000394547	16	0.53254	0.194813
35750	AC008063.3	ENST00000432251	isoform	isoform.specific	-0.0628911	0.579144	0.0024211	7.60882e-06	142	406	ENSG00000233397	ENST00000432251	1	0.411765	0.814069
35751	FOXA1	ENST00000554607	isoform	isoform.specific	-0.0277699	0.582336	0.00242402	7.68602e-06	143	406	ENSG00000129514	ENST00000554607	5	0.548948	0.497054
378	STMN3	STMN3	gene	gene.specific	0.00419785	0.584788	0.0026413	2.29756e-06	144	35872	ENSG00000197457	ENST00000370053	5	0.548201	0.0802026
35752	CATSPERB	ENST00000556901	isoform	isoform.specific	-0.0526139	0.581217	0.00268788	8.59806e-06	145	405	ENSG00000133962	ENST00000556901	3	-100	1
1038	HIPK1-AS1	HIPK1-AS1	gene	gene.specific	-0.0661976	0.582872	0.0030472	2.73614e-06	146	36530	ENSG00000235527	ENST00000426237	3	0.495238	0.788638
35753	KIAA0825	ENST00000329378	isoform	common	-0.0425074	0.582963	0.00321447	1.03728e-05	147	98	ENSG00000185261	ENST00000329378	2	-100	1
35754	RP11-758M4.4	ENST00000518128	isoform	isoform.specific	-0.28535	0.579954	0.00324113	1.05497e-05	148	403	ENSG00000253706	ENST00000518128	3	-100	1
29756	F12	F12	gene	gene.specific	0.00556285	0.583495	0.00324603	3.00576e-06	149	65245	ENSG00000131187	ENST00000514943	5	0.527407	0.387943
35755	AC010987.5	ENST00000419809	isoform	isoform.specific	0.0719381	0.584886	0.00350304	1.15005e-05	150	402	ENSG00000235495	ENST00000419809	1	-100	1
35756	RP11-420A23.1	ENST00000513851	isoform	isoform.specific	-0.240355	0.579438	0.0035176	1.16601e-05	151	402	ENSG00000251432	ENST00000513851	4	0.55044	0.692542
35757	RXRG	ENST00000359842	isoform	isoform.specific	0.0296284	0.582118	0.0035176	1.17457e-05	152	402	ENSG00000143171	ENST00000359842	1	-100	1
35758	RIT1	ENST00000368323	isoform	isoform.specific	-0.00882715	0.590038	0.00360275	1.21311e-05	153	402	ENSG00000143622	ENST00000368323	6	0.628233	0.110763
13	MAGEA9B	MAGEA9B	gene	common	-0.00541027	0.581772	0.00387538	3.80346e-06	154	136	ENSG00000267978	ENST00000595065	4	0.547419	0.783915
388	RNA5SP365	RNA5SP365	gene	gene.specific	-0.27885	0.579498	0.00387538	3.806e-06	155	35871	ENSG00000252207	ENST00000516398	1	0.429487	0.84461
35759	MKRN2OS	ENST00000561645	isoform	isoform.specific	-0.0150449	0.580541	0.00394637	1.33989e-05	156	400	ENSG00000225526	ENST00000561645	2	0.508319	0.59689
35760	SAMMSON	ENST00000483525	isoform	isoform.specific	0.106588	0.583479	0.00394834	1.35164e-05	157	400	ENSG00000240405	ENST00000483525	1	-100	1
35761	TSHZ2	ENST00000605656	isoform	isoform.specific	0.247705	0.580321	0.00402282	1.38843e-05	158	400	ENSG00000182463	ENST00000605656	3	-100	1
35762	SH3PXD2A	ENST00000369774	isoform	isoform.specific	0.00919065	0.58303	0.00420548	1.46327e-05	159	400	ENSG00000107957	ENST00000369774	3	-100	1
35763	FAM86EP	ENST00000313946	isoform	isoform.specific	-0.0678398	0.581064	0.00443216	1.55458e-05	160	400	ENSG00000251669	ENST00000313946	7	0.531145	0.656582
35764	IRAK1BP1	ENST00000369940	isoform	isoform.specific	-0.0205342	0.582577	0.00524826	1.86093e-05	161	400	ENSG00000146243	ENST00000369940	4	-100	1
35765	OVAAL	ENST00000442621	isoform	isoform.specific	0.0322517	0.582221	0.00524826	1.87028e-05	162	400	ENSG00000236719	ENST00000442621	1	-100	1
35766	CCZ1B	ENST00000429267	isoform	isoform.specific	0.0439236	0.585876	0.00547435	1.96621e-05	163	400	ENSG00000146574	ENST00000429267	13	-100	1
35767	GAPDHP29	ENST00000429913	isoform	isoform.specific	-0.1679	0.579813	0.00565335	2.04636e-05	164	56	ENSG00000178596	ENST00000429913	1	-100	1
35768	AIMP1P2	ENST00000425294	isoform	isoform.specific	-0.0468822	0.579492	0.00592771	2.16231e-05	165	399	ENSG00000227177	ENST00000425294	1	-100	1
35769	C11orf65	ENST00000393084	isoform	isoform.specific	-0.0499736	0.582711	0.00594906	2.18679e-05	166	399	ENSG00000166323	ENST00000393084	5	0.535678	0.708028
268	RP11-461M2.2	RP11-461M2.2	gene	gene.specific	-0.041114	0.580356	0.00676186	6.83055e-06	167	187	ENSG00000272609	ENST00000609721	1	-100	1
35770	RNU6-1315P	ENST00000517187	isoform	common	-0.0820177	0.582934	0.00836101	3.09684e-05	168	37	ENSG00000252996	ENST00000517187	1	0.585359	0.465269
35771	LINC00870	ENST00000485404	isoform	isoform.specific	0.137981	0.581426	0.00898468	3.35306e-05	169	397	ENSG00000243083	ENST00000485404	1	0.59146	0.688819

## Sheet: Crizotinib
	symbol	biomarker.id	type	specificity	estimate	cindex	fdr	pvalue	rank	delta.rank	gene.id	transcript.id	isoforms.no	breast	breast_pvalue
35639	CPNE5	ENST00000393189	isoform	isoform.specific	-0.0184264	0.60088	1.63102e-06	4.57664e-11	1	41	ENSG00000124772	ENST00000393189	4	-100	1
35640	LINC01535	ENST00000591116	isoform	isoform.specific	-0.0411751	0.600203	5.15568e-06	2.89336e-10	2	41	ENSG00000226686	ENST00000591116	4	-100	1
35641	MIR3194	ENST00000582236	isoform	isoform.specific	-0.15123	0.593015	1.19363e-05	1.0748e-09	3	41	ENSG00000266761	ENST00000582236	1	0.818182	0.346051
35642	PAX5	ENST00000524340	isoform	isoform.specific	-0.0718584	0.594963	1.19363e-05	1.33973e-09	4	41	ENSG00000196092	ENST00000524340	12	-100	1
35643	ST6GALNAC5	ENST00000318803	isoform	isoform.specific	-0.0600401	0.591144	3.84524e-05	5.39485e-09	5	41	ENSG00000117069	ENST00000318803	5	0.570372	0.472188
35644	CHRDL1	ENST00000394797	isoform	isoform.specific	-0.0982102	0.592249	0.000123779	2.08394e-08	6	41	ENSG00000101938	ENST00000394797	5	-100	1
35645	RP4-669L17.2	ENST00000635159	isoform	isoform.specific	-0.0771891	0.591681	0.000145244	2.85287e-08	7	41	ENSG00000236601	ENST00000635159	1	0.589161	0.335702
35646	MIR34C	ENST00000384831	isoform	isoform.specific	-0.121186	0.592997	0.000272155	6.10933e-08	8	41	ENSG00000207562	ENST00000384831	1	-100	1
113	Metazoa_SRP	Metazoa_SRP	gene	gene.specific	0.153289	0.594963	0.0010191	2.85958e-08	9	25	ENSG00000277510	ENST00000617435	1	0.646364	0.0842102
35647	HSPB7	ENST00000406363	isoform	isoform.specific	0.0339166	0.593509	0.00140405	3.54579e-07	10	40	ENSG00000173641	ENST00000406363	4	-100	1
35648	RP11-254F7.1	ENST00000566840	isoform	common	-0.0625084	0.592578	0.00207405	5.81977e-07	11	2	ENSG00000260476	ENST00000566840	1	0.414664	0.737548
35649	RP11-568G20.2	ENST00000558620	isoform	isoform.specific	-1.30397	0.591937	0.00387622	1.19643e-06	12	3	ENSG00000259601	ENST00000558620	1	-100	1
10	RP11-254F7.1	RP11-254F7.1	gene	common	-0.0647105	0.592573	0.00975564	5.47485e-07	13	2	ENSG00000260476	ENST00000566840	1	0.414664	0.737548

## Sheet: Erlotinib
	symbol	biomarker.id	type	specificity	estimate	cindex	fdr	pvalue	rank	delta.rank	gene.id	transcript.id	isoforms.no	breast	breast_pvalue
35639	TNS4	ENST00000254051	isoform	isoform.specific	0.0138412	0.614463	2.78526e-07	7.81543e-12	1	179	ENSG00000131746	ENST00000254051	4	-100	1
35640	ARL2BPP4	ENST00000506854	isoform	isoform.specific	1.35775	0.6139	3.02226e-07	1.69609e-11	2	179	ENSG00000249312	ENST00000506854	1	0.592084	0.229463
35641	SCEL	ENST00000349847	isoform	isoform.specific	0.0236603	0.617449	3.38831e-07	2.85227e-11	3	179	ENSG00000136155	ENST00000349847	4	-100	1
35642	AP000439.2	ENST00000544004	isoform	isoform.specific	0.626654	0.606143	5.14316e-07	5.77267e-11	4	179	ENSG00000255606	ENST00000544004	1	-100	1
35643	GJB3	ENST00000373362	isoform	isoform.specific	0.0353555	0.624777	1.09142e-06	1.63959e-10	5	127	ENSG00000188910	ENST00000373362	2	0.803351	8.10817e-05
35644	ALS2CL	ENST00000318962	isoform	isoform.specific	0.0363136	0.619864	1.09142e-06	2.04584e-10	6	178	ENSG00000178038	ENST00000318962	9	-100	1
35645	DMKN	ENST00000602679	isoform	isoform.specific	0.026856	0.616426	1.09142e-06	2.14377e-10	7	178	ENSG00000161249	ENST00000602679	66	0.683319	0.0575649
35646	ITGB6	ENST00000283249	isoform	isoform.specific	0.0285212	0.628654	1.2388e-06	2.78086e-10	8	178	ENSG00000115221	ENST00000283249	10	0.763739	0.0200136
35647	ALPP	ENST00000392027	isoform	isoform.specific	0.0162557	0.611999	1.41828e-06	3.58173e-10	9	178	ENSG00000163283	ENST00000392027	3	-100	1
35648	KLC3	ENST00000585434	isoform	isoform.specific	0.0363025	0.615209	2.24038e-06	6.28735e-10	10	178	ENSG00000104892	ENST00000585434	6	0.65992	0.0396295
35649	TNK1	ENST00000576812	isoform	isoform.specific	0.0426844	0.610003	2.24038e-06	6.91513e-10	11	178	ENSG00000174292	ENST00000576812	7	0.56796	0.156399
35650	CLDN1	ENST00000295522	isoform	common	0.0115844	0.613078	3.23205e-06	1.08829e-09	12	24	ENSG00000163347	ENST00000295522	2	-100	1
35651	RP11-297A16.4	ENST00000635301	isoform	isoform.specific	0.050293	0.610044	3.25515e-06	1.18741e-09	13	177	ENSG00000283000	ENST00000635301	1	0.678787	0.0557817
35652	ATG9B	ENST00000476282	isoform	isoform.specific	1.42861	0.616443	3.33769e-06	1.31118e-09	14	177	ENSG00000181652	ENST00000476282	8	0.564346	0.525406
35653	PLAC9	ENST00000372263	isoform	isoform.specific	-0.0205404	0.606532	3.66803e-06	1.54387e-09	15	177	ENSG00000189129	ENST00000372263	2	0.709105	0.151015
35654	KCNK1	ENST00000472869	isoform	isoform.specific	0.121684	0.608827	3.91151e-06	1.75611e-09	16	177	ENSG00000135750	ENST00000472869	5	-100	1
35655	ADGRF1	ENST00000371243	isoform	isoform.specific	0.12772	0.608179	4.18257e-06	1.99516e-09	17	177	ENSG00000153292	ENST00000371243	13	-100	1
35656	ATP8B1	ENST00000591728	isoform	isoform.specific	0.262027	0.610263	4.19024e-06	2.12807e-09	18	177	ENSG00000081923	ENST00000591728	4	0.65277	0.168834
35657	AC108039.3	ENST00000440214	isoform	common	-0.525623	0.603169	4.19024e-06	2.23398e-09	19	15	ENSG00000229831	ENST00000440214	1	0.644204	0.479211
35658	ALPPL2	ENST00000295453	isoform	isoform.specific	0.0128008	0.606121	8.69733e-06	4.97623e-09	20	176	ENSG00000163286	ENST00000295453	1	-100	1
35659	EPB41L1	ENST00000432589	isoform	isoform.specific	0.0818142	0.614415	8.69733e-06	5.12497e-09	21	176	ENSG00000088367	ENST00000432589	14	0.656608	0.024135
35660	CARD14	ENST00000576785	isoform	isoform.specific	0.0682296	0.607131	1.50089e-05	9.26529e-09	22	176	ENSG00000141527	ENST00000576785	11	0.656963	0.173496
35661	GPRIN2	ENST00000374317	isoform	isoform.specific	0.0271395	0.605081	1.55036e-05	1.00057e-08	23	176	ENSG00000204175	ENST00000374317	2	0.568564	0.707571
35662	SLCO3A1	ENST00000556649	isoform	isoform.specific	0.112075	0.606966	1.7627e-05	1.18707e-08	24	176	ENSG00000176463	ENST00000556649	11	-100	1
35663	VTCN1	ENST00000369458	isoform	isoform.specific	0.033771	0.608429	2.28656e-05	1.60402e-08	25	176	ENSG00000134258	ENST00000369458	7	0.568563	0.471335
35664	LINC01204	ENST00000609127	isoform	isoform.specific	-0.0549488	0.605139	2.54443e-05	1.85631e-08	26	176	ENSG00000229563	ENST00000609127	2	-100	1
35665	RP11-309J13.1	ENST00000624117	isoform	isoform.specific	0.307394	0.606295	2.64245e-05	2.00197e-08	27	176	ENSG00000279754	ENST00000624117	1	-100	1
35666	MST1R	ENST00000344206	isoform	isoform.specific	0.0316198	0.613818	5.48049e-05	4.3059e-08	28	176	ENSG00000164078	ENST00000344206	15	0.71494	0.075601
35667	SPRR3	ENST00000295367	isoform	isoform.specific	0.0448115	0.614943	6.16152e-05	5.01387e-08	29	176	ENSG00000163209	ENST00000295367	1	-100	1
35668	CH17-472G23.1	ENST00000612320	isoform	isoform.specific	-0.0254523	0.605471	8.82051e-05	7.57568e-08	30	176	ENSG00000274642	ENST00000612320	1	-100	1
35669	ANXA8	ENST00000583448	isoform	isoform.specific	0.0541446	0.610835	8.82051e-05	7.67259e-08	31	176	ENSG00000265190	ENST00000583448	8	-100	1
35670	KLK8	ENST00000595238	isoform	isoform.specific	0.116765	0.605629	0.000101879	9.14791e-08	32	176	ENSG00000129455	ENST00000595238	9	0.737886	0.0587276
35671	SHANK2	ENST00000482659	isoform	isoform.specific	0.385395	0.605307	0.000120867	1.1192e-07	33	176	ENSG00000162105	ENST00000482659	5	0.646193	0.285528
19	AC108039.3	AC108039.3	gene	common	-0.516475	0.603004	0.000159928	8.97513e-09	34	15	ENSG00000229831	ENST00000440214	1	0.644204	0.479211
97	ITGB4	ITGB4	gene	gene.specific	0.0140179	0.625001	0.000159928	8.88284e-09	35	69	ENSG00000132470	ENST00000579662	13	0.749339	0.171129
12	CLDN1	CLDN1	gene	common	0.0116176	0.612562	0.000200967	1.69173e-08	36	24	ENSG00000163347	ENST00000295522	2	-100	1
35672	AC092198.1	ENST00000447651	isoform	isoform.specific	-0.038647	0.602964	0.000224369	2.14057e-07	37	173	ENSG00000223486	ENST00000447651	1	0.504209	0.625438
35673	PROM2	ENST00000487138	isoform	isoform.specific	0.046811	0.615803	0.000265068	2.60323e-07	38	173	ENSG00000155066	ENST00000487138	11	0.69873	0.0465279
35674	AC002066.1	ENST00000439070	isoform	isoform.specific	0.229585	0.609522	0.000283737	2.86619e-07	39	173	ENSG00000237813	ENST00000439070	1	-100	1
35675	GSDMC	ENST00000619643	isoform	isoform.specific	0.0400599	0.61299	0.000408589	4.24204e-07	40	173	ENSG00000147697	ENST00000619643	4	0.706741	0.014564
35676	CDH3	ENST00000567674	isoform	isoform.specific	0.0741601	0.612751	0.000430917	4.59477e-07	41	173	ENSG00000062038	ENST00000567674	9	0.670624	0.458718
35677	CHGB	ENST00000455042	isoform	isoform.specific	-0.0893869	0.603078	0.00049301	5.41988e-07	42	173	ENSG00000089199	ENST00000455042	3	-100	1
35678	TFAP2C	ENST00000201031	isoform	isoform.specific	0.0153599	0.612548	0.00049301	5.53353e-07	43	173	ENSG00000087510	ENST00000201031	2	-100	1
35679	MUC16	ENST00000599436	isoform	isoform.specific	0.0311375	0.60947	0.000563345	6.48105e-07	44	173	ENSG00000181143	ENST00000599436	4	0.74285	0.0238223
35680	ANKRD30B	ENST00000320584	isoform	isoform.specific	-0.259543	0.610291	0.000707349	8.33623e-07	45	173	ENSG00000180777	ENST00000320584	1	0.704325	0.0769409
35681	RP1-60O19.1	ENST00000602934	isoform	isoform.specific	2.12624	0.608121	0.000793533	9.65853e-07	46	173	ENSG00000235142	ENST00000602934	2	0.608545	0.772793
35682	RP11-615I2.2	ENST00000562172	isoform	isoform.specific	0.0836657	0.614868	0.000793533	9.79725e-07	47	173	ENSG00000260577	ENST00000562172	1	0.710936	0.0333509
35683	RP11-59N23.3	ENST00000541860	isoform	isoform.specific	0.05505	0.604269	0.00092813	1.17195e-06	48	173	ENSG00000256615	ENST00000541860	1	-100	1
35684	STK31	ENST00000529549	isoform	isoform.specific	0.697796	0.609676	0.000971512	1.25399e-06	49	173	ENSG00000196335	ENST00000529549	2	-100	1
35685	AP001615.9	ENST00000423276	isoform	isoform.specific	0.252373	0.610437	0.00108951	1.43686e-06	50	173	ENSG00000236883	ENST00000423276	1	-100	1
35686	SLC37A2	ENST00000308074	isoform	isoform.specific	0.0293569	0.605713	0.00126553	1.70451e-06	51	173	ENSG00000134955	ENST00000308074	6	0.673237	0.0186834
35687	INPP4B	ENST00000507861	isoform	isoform.specific	0.0987064	0.608066	0.00135507	1.86882e-06	52	173	ENSG00000109452	ENST00000507861	11	-100	1
35688	SPSB4	ENST00000310546	isoform	isoform.specific	-0.0219268	0.603071	0.00135507	1.90116e-06	53	173	ENSG00000175093	ENST00000310546	1	0.756173	0.175947
35689	FOLR3	ENST00000611028	isoform	isoform.specific	-0.0127611	0.601539	0.00185234	2.68464e-06	54	173	ENSG00000110203	ENST00000611028	5	-100	1
35690	CYP26B1	ENST00000546307	isoform	isoform.specific	-0.0476191	0.604102	0.00185234	2.70278e-06	55	173	ENSG00000003137	ENST00000546307	5	0.557759	0.540206
35691	TC2N	ENST00000556590	isoform	isoform.specific	0.450345	0.607979	0.00189408	2.81683e-06	56	173	ENSG00000165929	ENST00000556590	6	-100	1
35692	CACNA1C	ENST00000399655	isoform	isoform.specific	-0.0572414	0.608762	0.0020643	3.1279e-06	57	173	ENSG00000151067	ENST00000399655	9	-100	1
35693	CTD-2139B15.5	ENST00000511182	isoform	isoform.specific	0.0875112	0.604024	0.00275282	4.30075e-06	58	173	ENSG00000249199	ENST00000511182	1	-100	1
35694	SLC6A11	ENST00000454147	isoform	isoform.specific	0.0956377	0.606787	0.00275282	4.32566e-06	59	173	ENSG00000132164	ENST00000454147	3	-100	1
35695	TACSTD2	ENST00000371225	isoform	common	0.0139877	0.615544	0.00280799	4.49115e-06	60	1	ENSG00000184292	ENST00000371225	1	0.673942	0.0982513
57	TACSTD2	TACSTD2	gene	common	0.0148205	0.615285	0.00314891	3.53433e-07	61	1	ENSG00000184292	ENST00000371225	1	0.685847	0.0900094
35696	RNU6-517P	ENST00000384362	isoform	isoform.specific	-0.164722	0.605667	0.00334492	5.44378e-06	62	171	ENSG00000207090	ENST00000384362	1	-100	1
35697	FOXP4	ENST00000451305	isoform	isoform.specific	-0.333822	0.60246	0.00337315	5.58437e-06	63	171	ENSG00000137166	ENST00000451305	6	0.527061	0.60741
35698	GCNT3	ENST00000559189	isoform	isoform.specific	0.0416323	0.603866	0.0035482	5.97373e-06	64	171	ENSG00000140297	ENST00000559189	6	-100	1
35699	ADAMTSL3	ENST00000286744	isoform	isoform.specific	0.0426413	0.607257	0.00390759	6.68845e-06	65	171	ENSG00000156218	ENST00000286744	4	0.70164	0.526745
35700	HEPACAM2	ENST00000394468	isoform	isoform.specific	-0.011273	0.606754	0.00442538	7.69891e-06	66	171	ENSG00000188175	ENST00000394468	2	-100	1
10606	RP11-73M7.1	RP11-73M7.1	gene	gene.specific	0.0404565	0.605602	0.00467761	6.56267e-07	67	46177	ENSG00000229167		1	0.666787	0.159241
35701	RIPK4	ENST00000332512	isoform	isoform.specific	0.0184217	0.617573	0.00656913	1.16127e-05	68	170	ENSG00000183421	ENST00000332512	1	0.574327	0.219154
35702	EPHB4	ENST00000487222	isoform	isoform.specific	0.0154398	0.609031	0.00663582	1.19168e-05	69	170	ENSG00000196411	ENST00000487222	10	-100	1
35703	KCNIP3	ENST00000295225	isoform	isoform.specific	-0.0375009	0.603065	0.0067176	1.22522e-05	70	170	ENSG00000115041	ENST00000295225	5	-100	1
35704	FAIM2	ENST00000320634	isoform	isoform.specific	-0.0178936	0.602719	0.0069772	1.29215e-05	71	170	ENSG00000135472	ENST00000320634	2	-100	1
35705	GALNT15	ENST00000617544	isoform	isoform.specific	-0.367609	0.601446	0.00704172	1.3292e-05	72	170	ENSG00000131386	ENST00000617544	3	-100	1
35706	UPK2	ENST00000264031	isoform	isoform.specific	0.0241042	0.606639	0.00704172	1.35741e-05	73	170	ENSG00000110375	ENST00000264031	1	-100	1
35707	P2RX6P	ENST00000439119	isoform	isoform.specific	-0.0554928	0.604392	0.00704172	1.39618e-05	74	170	ENSG00000206145	ENST00000439119	2	-100	1
35708	RP1-124C6.1	ENST00000430728	isoform	isoform.specific	0.151558	0.602301	0.00704172	1.40081e-05	75	170	ENSG00000232316	ENST00000430728	2	-100	1
35709	LINC00968	ENST00000524338	isoform	isoform.specific	-0.0946943	0.606824	0.00704172	1.43618e-05	76	170	ENSG00000246430	ENST00000524338	1	0.759309	0.207639
35710	RP11-112L6.2	ENST00000444478	isoform	isoform.specific	0.237605	0.60495	0.00704172	1.43978e-05	77	170	ENSG00000234698	ENST00000444478	2	0.449165	0.874954
35711	CDS1	ENST00000511298	isoform	isoform.specific	0.225017	0.61919	0.00704172	1.44241e-05	78	170	ENSG00000163624	ENST00000511298	2	0.746487	0.0153265
35712	BICDL2	ENST00000572449	isoform	isoform.specific	0.0294134	0.618268	0.00707783	1.46966e-05	79	170	ENSG00000162069	ENST00000572449	5	0.690844	0.0754846
35713	NRXN2	ENST00000496291	isoform	isoform.specific	-0.269485	0.60733	0.00719847	1.51491e-05	80	170	ENSG00000110076	ENST00000496291	5	0.81001	0.202211
35714	PAPPA2	ENST00000493665	isoform	isoform.specific	-0.0844683	0.603567	0.00750082	1.61141e-05	81	170	ENSG00000116183	ENST00000493665	3	-100	1
35715	GABRE	ENST00000385020	isoform	isoform.specific	0.57717	0.606081	0.00750082	1.62867e-05	82	170	ENSG00000102287	ENST00000385020	13	0.610503	0.145155
35716	VGLL1	ENST00000370634	isoform	isoform.specific	0.0156781	0.612521	0.00750082	1.64168e-05	83	170	ENSG00000102243	ENST00000370634	4	0.629575	0.0930227
35717	CYP2S1	ENST00000310054	isoform	isoform.specific	0.0123821	0.607049	0.00926584	2.05399e-05	84	170	ENSG00000167600	ENST00000310054	6	-100	1
35718	RP11-290M5.2	ENST00000426794	isoform	isoform.specific	0.236799	0.603383	0.00987779	2.21736e-05	85	170	ENSG00000230285	ENST00000426794	1	-100	1

## Sheet: lapatinib
	symbol	biomarker.id	type	specificity	estimate	cindex	fdr	pvalue	rank	delta.rank	gene.id	transcript.id	isoforms.no	breast	breast_pvalue
35639	SCEL	ENST00000349847	isoform	isoform.specific	0.0210041	0.636098	9.30431e-10	2.61078e-14	1	166	ENSG00000136155	ENST00000349847	4	0.746053	0.654456
35640	PTCSC2	ENST00000430058	isoform	common	0.380929	0.625056	2.34926e-09	1.3184e-13	2	26	ENSG00000236130	ENST00000430058	1	-100	1
35641	IGFL1	ENST00000437936	isoform	common	0.0260506	0.632712	4.1135e-09	3.46273e-13	3	2	ENSG00000188293	ENST00000437936	1	0.518111	0.503112
35642	IL13RA2	ENST00000243213	isoform	isoform.specific	-0.0066004	0.629198	6.69941e-09	7.5194e-13	4	164	ENSG00000123496	ENST00000243213	3	-100	1
3	IGFL1	IGFL1	gene	common	0.0254487	0.630308	9.72222e-09	2.72805e-13	5	2	ENSG00000188293	ENST00000437936	1	0.530451	0.511257
35643	SPRR3	ENST00000295367	isoform	common	0.0552389	0.62776	1.49921e-08	2.10339e-12	6	55	ENSG00000163209	ENST00000295367	1	0.737979	0.194136
35644	ALPP	ENST00000392027	isoform	isoform.specific	0.0127431	0.626535	6.0417e-08	1.01718e-11	7	162	ENSG00000163283	ENST00000392027	3	-100	1
373	RP11-315A16.1	RP11-315A16.1	gene	gene.specific	-0.042301	0.625636	8.58261e-08	4.81655e-12	8	36003	ENSG00000260981	ENST00000569381	1	-100	1
35645	ANKRD2	ENST00000370655	isoform	isoform.specific	0.0301308	0.62634	2.76767e-06	5.43625e-10	9	161	ENSG00000165887	ENST00000370655	4	-100	1
35646	ADAMTSL1	ENST00000496521	isoform	isoform.specific	-0.401101	0.625689	4.53229e-06	1.01741e-09	10	161	ENSG00000178031	ENST00000496521	13	-100	1
35647	IL36RN	ENST00000346807	isoform	isoform.specific	0.0452634	0.62189	7.53327e-06	1.90245e-09	11	161	ENSG00000136695	ENST00000346807	3	-100	1
35648	TFAP2C	ENST00000416606	isoform	isoform.specific	0.115449	0.635006	1.63392e-05	4.58476e-09	12	161	ENSG00000087510	ENST00000416606	2	0.616364	0.146712
35649	AC016738.4	ENST00000452364	isoform	isoform.specific	-0.0428034	0.624037	1.63739e-05	5.05395e-09	13	161	ENSG00000223947	ENST00000452364	1	0.498386	0.856087
35650	CTD-2139B15.5	ENST00000511182	isoform	isoform.specific	0.0859618	0.624548	1.65485e-05	5.5722e-09	14	148	ENSG00000249199	ENST00000511182	1	-100	1
35651	SEPT3	ENST00000396417	isoform	isoform.specific	-0.025704	0.62686	1.89995e-05	6.93062e-09	15	160	ENSG00000100167	ENST00000396417	6	0.807981	0.0501274
35652	TC2N	ENST00000556590	isoform	isoform.specific	0.674317	0.631318	2.20391e-05	8.6578e-09	16	160	ENSG00000165929	ENST00000556590	6	0.629616	0.140802
35653	UPK3B	ENST00000394849	isoform	isoform.specific	0.0149256	0.630932	2.31983e-05	9.76414e-09	17	160	ENSG00000243566	ENST00000394849	5	-100	1
35654	GAST	ENST00000329402	isoform	isoform.specific	0.0337709	0.6214	2.92303e-05	1.37193e-08	18	160	ENSG00000184502	ENST00000329402	1	-100	1
35655	AP000439.2	ENST00000544004	isoform	isoform.specific	0.359085	0.623709	2.92303e-05	1.39434e-08	19	160	ENSG00000255606	ENST00000544004	1	-100	1
35656	PHC2	ENST00000468406	isoform	isoform.specific	-0.0295639	0.626903	3.00741e-05	1.51898e-08	20	160	ENSG00000134686	ENST00000468406	12	0.858674	0.242696
35657	KRT8P51	ENST00000438938	isoform	common	0.110393	0.625522	3.03494e-05	1.69911e-08	21	34	ENSG00000223657	ENST00000438938	1	0.649987	0.257666
35658	PADI1	ENST00000375471	isoform	isoform.specific	0.0238612	0.624174	3.03494e-05	1.7032e-08	22	159	ENSG00000142623	ENST00000375471	3	0.751429	0.248448
35659	AC006262.10	ENST00000597337	isoform	isoform.specific	0.572627	0.625723	3.12215e-05	1.9286e-08	23	159	ENSG00000269745	ENST00000597337	1	0.616787	0.791379
35660	DSC3	ENST00000360428	isoform	isoform.specific	0.0149088	0.630543	3.12215e-05	1.97832e-08	24	159	ENSG00000134762	ENST00000360428	3	0.652534	0.383698
35661	BPIFB1	ENST00000253354	isoform	isoform.specific	0.0260074	0.624609	3.12215e-05	2.01497e-08	25	159	ENSG00000125999	ENST00000253354	1	0.715973	0.0975297
35662	TNS4	ENST00000254051	isoform	isoform.specific	0.0130939	0.627797	3.66666e-05	2.55334e-08	26	159	ENSG00000131746	ENST00000254051	4	-100	1
35663	ERP27	ENST00000540097	isoform	isoform.specific	0.0185796	0.625379	3.66666e-05	2.57216e-08	27	159	ENSG00000139055	ENST00000540097	3	0.648858	0.125126
2	PTCSC2	PTCSC2	gene	common	0.185729	0.623289	4.05265e-05	3.41151e-09	28	26	ENSG00000236130	ENST00000430058	1	-100	1
35664	RP11-381O7.3	ENST00000613489	isoform	isoform.specific	-0.138313	0.622225	5.98008e-05	4.36282e-08	29	158	ENSG00000182021	ENST00000613489	3	-100	1
35665	GPR87	ENST00000260843	isoform	isoform.specific	0.0198426	0.632019	6.00986e-05	4.64874e-08	30	104	ENSG00000138271	ENST00000260843	2	0.616322	0.545826
35666	PP14571	ENST00000404891	isoform	isoform.specific	0.0525844	0.625176	6.00986e-05	4.72182e-08	31	157	ENSG00000218416	ENST00000404891	4	0.741589	0.0955604
35667	CH17-335B8.4	ENST00000624718	isoform	isoform.specific	0.768935	0.622046	6.14909e-05	5.00375e-08	32	157	ENSG00000279458	ENST00000624718	1	0.626343	0.17936
35668	CTC-518B2.8	ENST00000599166	isoform	isoform.specific	0.0611901	0.624489	7.41992e-05	6.24608e-08	33	157	ENSG00000269741	ENST00000599166	1	-100	1
35669	CLCA2	ENST00000370565	isoform	isoform.specific	0.0315263	0.630916	0.000130755	1.16444e-07	34	157	ENSG00000137975	ENST00000370565	1	0.673003	0.0205993
35670	ZFR2	ENST00000586578	isoform	isoform.specific	-0.0231839	0.622594	0.000130755	1.17408e-07	35	157	ENSG00000105278	ENST00000586578	3	0.539717	0.64739
35671	NECTIN4	ENST00000368012	isoform	isoform.specific	0.0307969	0.642584	0.000222296	2.05841e-07	36	157	ENSG00000143217	ENST00000368012	2	0.644841	0.127517
35672	CDRT1	ENST00000395906	isoform	isoform.specific	0.0453336	0.624272	0.000225788	2.1541e-07	37	157	ENSG00000241322	ENST00000395906	7	0.543459	0.602106
35673	AMZ2	ENST00000580753	isoform	isoform.specific	0.0119528	0.623841	0.000267442	2.62654e-07	38	157	ENSG00000196704	ENST00000580753	11	-100	1
35674	RP11-663N22.1	ENST00000581944	isoform	isoform.specific	0.0576151	0.623425	0.000365269	3.68979e-07	39	75	ENSG00000265246	ENST00000581944	1	0.756624	0.233965
35675	RP11-327J17.2	ENST00000558449	isoform	isoform.specific	0.103059	0.621299	0.000440242	4.57067e-07	40	156	ENSG00000259359	ENST00000558449	1	-100	1
35676	TACSTD2	ENST00000371225	isoform	common	0.0138934	0.633298	0.000724878	7.90731e-07	41	19	ENSG00000184292	ENST00000371225	1	0.639098	0.127324
35677	FGD6	ENST00000551521	isoform	isoform.specific	0.0469717	0.625541	0.000724878	7.93261e-07	42	155	ENSG00000180263	ENST00000551521	6	-100	1
35678	PCSK1	ENST00000311106	isoform	isoform.specific	-0.0075908	0.622381	0.000862527	9.68098e-07	43	155	ENSG00000175426	ENST00000311106	3	-100	1
35679	RP11-262A16.1	ENST00000617440	isoform	isoform.specific	-0.1793	0.622901	0.00135144	1.55478e-06	44	155	ENSG00000275322	ENST00000617440	1	-100	1
35680	TMEFF2	ENST00000392314	isoform	isoform.specific	-0.105381	0.624663	0.00150604	1.77489e-06	45	155	ENSG00000144339	ENST00000392314	4	0.77667	0.585406
35681	MIR205HG	ENST00000419143	isoform	isoform.specific	1.16745	0.632005	0.00151638	1.82963e-06	46	155	ENSG00000230937	ENST00000419143	9	-100	1
35682	RHOBTB2	ENST00000518534	isoform	isoform.specific	0.0831569	0.626099	0.00153765	1.89843e-06	47	155	ENSG00000008853	ENST00000518534	8	0.76194	0.0804468
35683	PPY	ENST00000587070	isoform	isoform.specific	-0.279415	0.621975	0.00187937	2.37307e-06	48	155	ENSG00000108849	ENST00000587070	2	-100	1
35684	TLX1	ENST00000463716	isoform	isoform.specific	-0.19371	0.627537	0.00187999	2.42661e-06	49	155	ENSG00000107807	ENST00000463716	3	0.792862	0.361616
21855	PPP1R13L	PPP1R13L	gene	gene.specific	0.0177664	0.625821	0.00193854	2.17581e-07	50	57443	ENSG00000104881	ENST00000360957	9	0.592105	0.251141
35685	ARL2BPP4	ENST00000506854	isoform	isoform.specific	1.53749	0.626376	0.00206673	2.72564e-06	51	154	ENSG00000249312	ENST00000506854	1	0.65734	0.30489
35686	GJB3	ENST00000373362	isoform	isoform.specific	0.0290998	0.635453	0.00220105	3.00894e-06	52	154	ENSG00000188910	ENST00000373362	2	-100	1
35687	SPATA6	ENST00000471975	isoform	isoform.specific	-0.0804022	0.62252	0.00220105	3.02631e-06	53	154	ENSG00000132122	ENST00000471975	9	-100	1
35688	KLHL30	ENST00000409223	isoform	isoform.specific	0.042092	0.624135	0.00265102	3.71937e-06	54	154	ENSG00000168427	ENST00000409223	1	-100	1
19	KRT8P51	KRT8P51	gene	common	0.109085	0.624634	0.0032571	4.5697e-07	55	34	ENSG00000223657	ENST00000438938	1	0.64806	0.259676
35689	ANK2	ENST00000503423	isoform	isoform.specific	-0.0294262	0.621341	0.00348443	4.98642e-06	56	153	ENSG00000145362	ENST00000503423	16	-100	1
160	RP11-635N19.3	RP11-635N19.3	gene	gene.specific	0.094149	0.62224	0.00405644	6.82941e-07	57	35741	ENSG00000269989	ENST00000602456	1	0.476022	0.755639
35690	KRT17	ENST00000577817	isoform	isoform.specific	0.0175472	0.622604	0.00506124	7.38493e-06	58	152	ENSG00000128422	ENST00000577817	6	0.573124	0.723918
35691	RP11-272P10.2	ENST00000442428	isoform	isoform.specific	-0.10485	0.621991	0.00513043	7.62986e-06	59	152	ENSG00000234740	ENST00000442428	1	0.572803	0.622639
38	TACSTD2	TACSTD2	gene	common	0.0136416	0.634713	0.00663792	1.30382e-06	60	19	ENSG00000184292	ENST00000371225	1	0.650376	0.127939
5	SPRR3	SPRR3	gene	common	0.0375216	0.62285	0.00702895	1.77509e-06	61	55	ENSG00000163209	ENST00000295367	1	0.639474	0.216034
66	RN7SKP90	RN7SKP90	gene	gene.specific	0.525399	0.625371	0.00702895	1.71326e-06	62	15	ENSG00000199883	ENST00000363013	1	0.648436	0.319207
35692	SHANK2	ENST00000618363	isoform	isoform.specific	0.873906	0.627121	0.00730967	1.11445e-05	63	149	ENSG00000162105	ENST00000618363	5	0.623675	0.108201
35693	EXTL1	ENST00000484339	isoform	isoform.specific	-0.42483	0.621786	0.00730967	1.1281e-05	64	149	ENSG00000158008	ENST00000484339	2	0.605162	0.290815
35694	MUC16	ENST00000599436	isoform	isoform.specific	0.0231386	0.626536	0.00769488	1.20914e-05	65	149	ENSG00000181143	ENST00000599436	4	-100	1
57	PCMTD1P3	PCMTD1P3	gene	common	0.090987	0.624276	0.00860877	2.41562e-06	66	1	ENSG00000234800	ENST00000451824	1	0.419566	0.892613
35695	PCMTD1P3	ENST00000451824	isoform	common	0.101998	0.621818	0.00927108	1.48283e-05	67	1	ENSG00000234800	ENST00000451824	1	-100	1

## Sheet: PD-0332991
	symbol	biomarker.id	type	specificity	estimate	cindex	fdr	pvalue	rank	delta.rank	gene.id	transcript.id	isoforms.no	breast	breast_pvalue
35639	RP11-7I15.4	ENST00000526730	isoform	common	-0.122972	0.588244	7.32716e-10	2.056e-14	1	30	ENSG00000254675	ENST00000526730	1	0.467975	0.255237
35640	GIMAP4	ENST00000255945	isoform	isoform.specific	0.0438215	0.58556	8.37647e-10	6.96743e-14	2	357	ENSG00000133574	ENST00000255945	1	-100	1
35641	NFE2L3P1	ENST00000588207	isoform	common	-1.01045	0.585485	8.37647e-10	7.0513e-14	3	2	ENSG00000267497	ENST00000588207	1	-100	1
4	RP11-338K13.1	RP11-338K13.1	gene	common	-0.121197	0.588418	8.89098e-10	2.4948e-14	4	2	ENSG00000273267	ENST00000608962	1	-100	1
3	NFE2L3P1	NFE2L3P1	gene	common	-1.01788	0.585987	9.35095e-10	5.24774e-14	5	2	ENSG00000267497	ENST00000588207	1	-100	1
35642	RP11-338K13.1	ENST00000608962	isoform	common	-0.155733	0.587692	1.2536e-09	1.40704e-13	6	2	ENSG00000273267	ENST00000608962	1	0.561123	0.431449
35643	FNDC5	ENST00000373471	isoform	isoform.specific	-0.0415035	0.586668	4.3124e-09	6.05029e-13	7	353	ENSG00000160097	ENST00000373471	3	-100	1
35644	ACTC1	ENST00000290378	isoform	isoform.specific	-0.0202356	0.583781	6.94304e-09	1.16893e-12	8	353	ENSG00000159251	ENST00000290378	2	-100	1
35645	DPF1	ENST00000438365	isoform	isoform.specific	-0.952708	0.59064	7.85067e-09	1.54203e-12	9	353	ENSG00000011332	ENST00000438365	14	0.626416	0.551099
9	RN7SL416P	RN7SL416P	gene	common	-0.391624	0.583788	1.28724e-08	1.08359e-12	10	2	ENSG00000242101	ENST00000494042	1	-100	1
35646	SNAP91	ENST00000523780	isoform	isoform.specific	-0.622933	0.58593	1.35826e-08	3.28254e-12	11	352	ENSG00000065609	ENST00000523780	2	-100	1
35647	RN7SL416P	ENST00000494042	isoform	common	-0.384791	0.583732	1.35826e-08	3.43014e-12	12	2	ENSG00000242101	ENST00000494042	1	-100	1
35648	SHE	ENST00000304760	isoform	isoform.specific	-0.0441601	0.582231	2.20348e-08	6.18295e-12	13	351	ENSG00000169291	ENST00000304760	2	0.658505	0.536033
35649	HOXA7	ENST00000519842	isoform	isoform.specific	-0.038937	0.583413	1.91096e-07	5.89835e-11	14	351	ENSG00000122592	ENST00000519842	3	0.510689	0.833246
35650	ANOS1	ENST00000262648	isoform	isoform.specific	-0.0204507	0.585147	2.16446e-07	7.3867e-11	15	351	ENSG00000011201	ENST00000262648	3	-100	1
35651	SBSPON	ENST00000297354	isoform	isoform.specific	-0.0147291	0.587006	2.16446e-07	7.89552e-11	16	351	ENSG00000164764	ENST00000297354	1	0.615617	0.241631
35652	RP11-464F9.1	ENST00000399449	isoform	isoform.specific	0.203834	0.582849	3.68073e-07	1.46138e-10	17	351	ENSG00000242288	ENST00000399449	1	0.655502	0.462825
35653	EFCAB1	ENST00000262103	isoform	isoform.specific	-0.0531945	0.584048	3.68073e-07	1.54921e-10	18	134	ENSG00000034239	ENST00000262103	5	-100	1
35654	PGBD5	ENST00000530424	isoform	isoform.specific	-0.390723	0.589711	5.35504e-07	2.52063e-10	19	350	ENSG00000177614	ENST00000530424	2	0.657655	0.332108
35655	SH3PXD2A	ENST00000355946	isoform	isoform.specific	-0.0328271	0.589333	5.35504e-07	2.65906e-10	20	350	ENSG00000107957	ENST00000355946	3	0.608897	0.702179
35656	LDLRAD3	ENST00000529759	isoform	isoform.specific	-0.302961	0.585895	5.35504e-07	2.73353e-10	21	350	ENSG00000179241	ENST00000529759	5	0.547216	0.329841
35657	FARP1	ENST00000597596	isoform	isoform.specific	-0.0703354	0.585091	5.35504e-07	2.85498e-10	22	350	ENSG00000152767	ENST00000597596	20	0.544001	0.825364
35658	FAT3	ENST00000489716	isoform	isoform.specific	-0.859161	0.583536	7.71941e-07	4.37511e-10	23	350	ENSG00000165323	ENST00000489716	6	0.617935	0.657933
35659	RTN1	ENST00000557422	isoform	isoform.specific	-0.771266	0.584911	7.71941e-07	4.54873e-10	24	350	ENSG00000139970	ENST00000557422	7	-100	1
35660	RB1	ENST00000267163	isoform	common	0.0272616	0.60596	1.22496e-06	7.5619e-10	25	2	ENSG00000139687	ENST00000267163	6	-100	1
35661	STK25P1	ENST00000585406	isoform	common	-0.452228	0.581188	1.33537e-06	8.61817e-10	26	40	ENSG00000267570	ENST00000585406	1	-100	1
22	RB1	RB1	gene	common	0.0285146	0.602469	1.49141e-06	1.67395e-10	27	2	ENSG00000139687	ENST00000267163	6	0.600885	0.308195
35662	SLC30A2	ENST00000374276	isoform	isoform.specific	-0.0334713	0.58212	1.99564e-06	1.34394e-09	28	347	ENSG00000158014	ENST00000374276	2	0.500537	0.599308
35663	EXOC7	ENST00000460476	isoform	isoform.specific	-0.56684	0.585357	2.03378e-06	1.42669e-09	29	347	ENSG00000182473	ENST00000460476	21	0.691812	0.394608
35664	TMEM255A	ENST00000480821	isoform	isoform.specific	-0.147149	0.589525	2.46679e-06	1.79967e-09	30	347	ENSG00000125355	ENST00000480821	6	-100	1
1	RP11-7I15.4	RP11-7I15.4	gene	common	-0.0885584	0.587102	2.59183e-06	3.63632e-10	31	30	ENSG00000254675	ENST00000526730	1	0.446826	0.546967
35665	NAIF1	ENST00000470245	isoform	isoform.specific	-0.022281	0.585899	3.5093e-06	2.67488e-09	32	153	ENSG00000171169	ENST00000470245	4	-100	1
35666	ELAVL2	ENST00000223951	isoform	isoform.specific	-0.0326316	0.587912	3.5093e-06	2.75718e-09	33	345	ENSG00000107105	ENST00000223951	6	0.576357	0.212779
35667	RP11-60L3.6	ENST00000611006	isoform	isoform.specific	-0.051469	0.583872	3.64488e-06	2.96598e-09	34	345	ENSG00000277749	ENST00000611006	1	0.802621	0.307389
35668	SLC20A1	ENST00000272542	isoform	isoform.specific	-0.00731799	0.584071	4.17904e-06	3.56981e-09	35	345	ENSG00000144136	ENST00000272542	9	0.502189	0.583872
35669	WNK3	ENST00000375169	isoform	isoform.specific	-0.0597372	0.592299	4.17904e-06	3.63517e-09	36	345	ENSG00000196632	ENST00000375169	2	0.752788	0.15571
35670	RP11-456H18.2	ENST00000607445	isoform	isoform.specific	-0.134043	0.582109	4.88742e-06	4.38851e-09	37	345	ENSG00000229896	ENST00000607445	2	-100	1
35671	CTB-32O4.2	ENST00000590607	isoform	isoform.specific	-0.182492	0.581307	6.31884e-06	5.95194e-09	38	345	ENSG00000267498	ENST00000590607	2	0.72193	0.212496
35672	ABAT	ENST00000564714	isoform	isoform.specific	-2.18912	0.581309	6.31884e-06	6.02842e-09	39	345	ENSG00000183044	ENST00000564714	8	-100	1
35673	RAD17	ENST00000345306	isoform	isoform.specific	0.142149	0.582303	6.78966e-06	6.6806e-09	40	345	ENSG00000152942	ENST00000345306	17	-100	1
35674	PIGX	ENST00000453218	isoform	isoform.specific	-0.287557	0.586234	6.78966e-06	6.85863e-09	41	345	ENSG00000163964	ENST00000453218	9	-100	1
35675	ZNF793-AS1	ENST00000585397	isoform	isoform.specific	-0.14968	0.582063	6.94999e-06	7.2156e-09	42	345	ENSG00000266916	ENST00000585397	5	0.468352	0.673784
35676	MFSD6	ENST00000434582	isoform	isoform.specific	-0.025776	0.585678	6.98453e-06	7.44744e-09	43	345	ENSG00000151690	ENST00000434582	7	0.596116	0.369396
35677	NEFM	ENST00000221166	isoform	isoform.specific	-0.0177012	0.588232	9.58269e-06	1.04867e-08	44	345	ENSG00000104722	ENST00000221166	4	-100	1
35678	RP11-416N4.1	ENST00000458004	isoform	isoform.specific	-0.197538	0.582375	1.0342e-05	1.16079e-08	45	345	ENSG00000232448	ENST00000458004	1	-100	1
35679	HSD17B12	ENST00000395700	isoform	isoform.specific	-0.0452313	0.585264	1.11217e-05	1.2795e-08	46	345	ENSG00000149084	ENST00000395700	13	0.579511	0.36576
35680	MIR4636	ENST00000582271	isoform	common	-0.49547	0.581231	2.03822e-05	2.40207e-08	47	56	ENSG00000266415	ENST00000582271	1	-100	1
35681	KCTD16	ENST00000507359	isoform	isoform.specific	-0.032708	0.580285	2.09336e-05	2.5258e-08	48	344	ENSG00000183775	ENST00000507359	2	-100	1
35682	GRHL1	ENST00000497403	isoform	isoform.specific	-1.35529	0.579994	2.70111e-05	3.33489e-08	49	344	ENSG00000134317	ENST00000497403	7	-100	1
35683	FAM49A	ENST00000445605	isoform	isoform.specific	-0.413313	0.581891	2.72496e-05	3.44079e-08	50	344	ENSG00000197872	ENST00000445605	5	0.604488	0.294933
50	CDKN2A-AS1	CDKN2A-AS1	gene	common	-0.101469	0.596943	3.98189e-05	6.70389e-09	51	5	ENSG00000224854	ENST00000441769	1	0.551488	0.207671
35684	PPME1	ENST00000328257	isoform	common	-0.0189132	0.585785	4.56007e-05	5.88595e-08	52	43	ENSG00000214517	ENST00000328257	9	-100	1
35685	SCUBE1	ENST00000360835	isoform	isoform.specific	-0.0250515	0.581777	4.82476e-05	6.36297e-08	53	342	ENSG00000159307	ENST00000360835	3	0.512861	0.602524
35686	LGALS8	ENST00000525042	isoform	isoform.specific	0.0296044	0.58872	5.24106e-05	7.05906e-08	54	342	ENSG00000116977	ENST00000525042	20	0.568847	0.458183
35687	MYC	ENST00000621592	isoform	isoform.specific	0.0093863	0.585047	5.87216e-05	8.07386e-08	55	342	ENSG00000136997	ENST00000621592	7	-100	1
35688	CDKN2A-AS1	ENST00000441769	isoform	common	-0.101467	0.596788	6.04342e-05	8.47889e-08	56	5	ENSG00000224854	ENST00000441769	1	0.551488	0.211298
35689	C1orf105	ENST00000367725	isoform	isoform.specific	-0.0324299	0.584058	6.48742e-05	9.28386e-08	57	341	ENSG00000180999	ENST00000367725	1	0.598167	0.22262
35690	CSNK1A1L	ENST00000379800	isoform	common	-1.33942	0.580804	6.64053e-05	9.77142e-08	58	26	ENSG00000180138	ENST00000379800	1	0.645045	0.298608
35691	SLC2A4	ENST00000570783	isoform	isoform.specific	-0.0968755	0.578716	6.64053e-05	9.87565e-08	59	340	ENSG00000181856	ENST00000570783	3	-100	1
35692	Metazoa_SRP	ENST00000612213	isoform	common	-0.515033	0.579306	7.56101e-05	1.14567e-07	60	58	ENSG00000278636	ENST00000612213	1	-100	1
220	RNU6-642P	RNU6-642P	gene	gene.specific	-0.0997576	0.583514	9.18822e-05	1.80475e-08	61	220	ENSG00000200029	ENST00000363159	1	-100	1
35693	TTYH2	ENST00000534346	isoform	isoform.specific	-0.848488	0.582478	0.000104002	1.61584e-07	62	338	ENSG00000141540	ENST00000534346	9	0.745333	0.311577
35694	MRPS27	ENST00000261413	isoform	isoform.specific	0.0195303	0.582272	0.000104002	1.63424e-07	63	338	ENSG00000113048	ENST00000261413	15	0.524401	0.518894
686	Y_RNA	Y_RNA	gene	gene.specific	-0.238716	0.582204	0.000104928	2.35543e-08	64	45	ENSG00000199668	ENST00000362798	1	-100	1
246	STXBP5	STXBP5	gene	gene.specific	-0.0211938	0.584698	0.000106043	2.678e-08	65	251	ENSG00000164506	ENST00000546097	7	0.555434	0.427497
23	STK25P1	STK25P1	gene	common	-0.212586	0.580233	0.000108252	3.03755e-08	66	40	ENSG00000267570	ENST00000585406	1	-100	1
35695	RUBCN	ENST00000413360	isoform	isoform.specific	-0.0318701	0.581109	0.000130136	2.08141e-07	67	335	ENSG00000145016	ENST00000413360	11	-100	1
35696	RUNDC3B	ENST00000312373	isoform	isoform.specific	-0.044204	0.580688	0.000184448	3.08123e-07	68	335	ENSG00000105784	ENST00000312373	4	0.56955	0.530369
35697	REEP1	ENST00000489855	isoform	isoform.specific	-0.0764437	0.586462	0.000184448	3.0966e-07	69	335	ENSG00000068615	ENST00000489855	4	0.605205	0.258279
35698	DLEU1	ENST00000463357	isoform	isoform.specific	0.640312	0.580886	0.000184448	3.10536e-07	70	335	ENSG00000176124	ENST00000463357	18	0.682324	0.149062
35699	C1orf198	ENST00000427697	isoform	isoform.specific	-0.0350401	0.582435	0.000192745	3.29913e-07	71	335	ENSG00000119280	ENST00000427697	7	-100	1
35700	SPRR2E	ENST00000368750	isoform	isoform.specific	-0.0162458	0.581414	0.000193249	3.36198e-07	72	335	ENSG00000203785	ENST00000368750	1	-100	1
35701	BTK	ENST00000372880	isoform	isoform.specific	-1.50244	0.581602	0.000208267	3.6817e-07	73	335	ENSG00000010671	ENST00000372880	10	-100	1
35702	TBX15	ENST00000369429	isoform	isoform.specific	-0.0151928	0.581212	0.000228141	4.09705e-07	74	335	ENSG00000092607	ENST00000369429	2	-100	1
35703	CHL1	ENST00000421198	isoform	isoform.specific	-0.029912	0.579431	0.000236834	4.3196e-07	75	335	ENSG00000134121	ENST00000421198	10	-100	1
35704	MAGEA12	ENST00000393900	isoform	isoform.specific	-0.0438684	0.582468	0.000248602	4.604e-07	76	335	ENSG00000213401	ENST00000393900	3	0.466932	0.657275
35705	EGFEM1P	ENST00000382864	isoform	isoform.specific	-3.65879	0.581872	0.000295529	5.556e-07	77	335	ENSG00000206120	ENST00000382864	12	-100	1
35706	SLN	ENST00000305991	isoform	isoform.specific	-0.0188198	0.581105	0.000307423	5.90728e-07	78	244	ENSG00000170290	ENST00000305991	1	0.556344	0.667397
35707	RP11-268G13.1	ENST00000569833	isoform	common	-0.186074	0.581377	0.000307423	6.02537e-07	79	47	ENSG00000261411	ENST00000569833	1	-100	1
35708	MTCYBP41	ENST00000528913	isoform	common	-0.287957	0.581852	0.000307423	6.03838e-07	80	21	ENSG00000254650	ENST00000528913	1	-100	1
35709	SERTM1	ENST00000315190	isoform	isoform.specific	-0.0186206	0.583187	0.000312815	6.24565e-07	81	332	ENSG00000180440	ENST00000315190	1	-100	1
35710	OR2L8	ENST00000623922	isoform	common	-0.533135	0.582511	0.000312815	6.31985e-07	82	14	ENSG00000279263	ENST00000623922	1	0.853249	0.268292
35711	NHS	ENST00000398097	isoform	isoform.specific	-0.0149124	0.582102	0.000316106	6.47504e-07	83	331	ENSG00000188158	ENST00000398097	4	-100	1
52	CSNK1A1L	CSNK1A1L	gene	common	-1.33942	0.580804	0.000316576	9.77142e-08	84	26	ENSG00000180138	ENST00000379800	1	0.645045	0.298608
35712	AC002456.2	ENST00000441971	isoform	isoform.specific	-0.0867207	0.581264	0.000363489	7.54761e-07	85	330	ENSG00000223969	ENST00000441971	3	0.601733	0.544709
106	RNA5SP290	RNA5SP290	gene	common	-0.0965845	0.584909	0.000379351	1.27735e-07	86	48	ENSG00000252942	ENST00000517133	1	-100	1
35713	LANCL3	ENST00000378619	isoform	isoform.specific	-0.0521466	0.582841	0.000397938	8.37459e-07	87	329	ENSG00000147036	ENST00000378619	3	-100	1
35714	TPMT	ENST00000309983	isoform	common	-0.0179671	0.580372	0.000460772	9.82622e-07	88	9	ENSG00000137364	ENST00000309983	1	-100	1
229	RP11-22C8.1	RP11-22C8.1	gene	gene.specific	-0.181242	0.581028	0.000548685	2.00149e-07	89	201	ENSG00000233109	ENST00000522657	1	0.736486	0.38865
35715	WI2-87327B8.1	ENST00000583223	isoform	common	-0.254855	0.579162	0.000553173	1.19519e-06	90	22	ENSG00000264490	ENST00000583223	1	0.569459	0.538561
35716	TEX2	ENST00000583922	isoform	isoform.specific	-0.738287	0.589222	0.00062401	1.36576e-06	91	326	ENSG00000136478	ENST00000583922	8	0.513003	0.745001
35717	OR7E90P	ENST00000454836	isoform	common	-0.528548	0.583689	0.000759368	1.68332e-06	92	15	ENSG00000188668	ENST00000454836	1	0.659544	0.478602
35718	RNU6-1026P	ENST00000384465	isoform	common	-0.445418	0.58528	0.00078714	1.76697e-06	93	1	ENSG00000207194	ENST00000384465	1	0.706869	0.246107
80	RNU6-1026P	RNU6-1026P	gene	common	-0.329276	0.582943	0.00092137	3.6195e-07	94	1	ENSG00000207194	ENST00000384465	1	0.744123	0.225142
46	PPME1	PPME1	gene	common	-0.0222062	0.585618	0.00101023	4.81898e-07	95	43	ENSG00000214517	ENST00000328257	9	-100	1
72	OR2L8	OR2L8	gene	common	-0.532876	0.582222	0.00101023	4.81898e-07	96	14	ENSG00000279263	ENST00000623922	1	0.853249	0.262834
76	TPMT	TPMT	gene	common	-0.0183859	0.581115	0.00101023	4.70726e-07	97	9	ENSG00000137364	ENST00000309983	1	-100	1
35719	STON2	ENST00000554710	isoform	isoform.specific	-0.347896	0.581986	0.00101772	2.31312e-06	98	320	ENSG00000140022	ENST00000554710	8	0.633234	0.619382
114	RP11-956J14.1	RP11-956J14.1	gene	gene.specific	-0.0260081	0.580472	0.00102578	5.18099e-07	99	44	ENSG00000237061	ENST00000442274	1	0.593627	0.244519
35720	RASGEF1C	ENST00000361132	isoform	isoform.specific	-0.0267435	0.580337	0.00111208	2.55879e-06	100	319	ENSG00000146090	ENST00000361132	3	0.718689	0.166482
70	MTCYBP41	MTCYBP41	gene	common	-0.288222	0.581878	0.00113261	6.03836e-07	101	21	ENSG00000254650	ENST00000528913	1	-100	1
35721	DRAIC	ENST00000498938	isoform	isoform.specific	-0.0326324	0.580232	0.00124253	2.89382e-06	102	318	ENSG00000245750	ENST00000498938	3	0.460733	0.77504
42	MIR4636	MIR4636	gene	common	-0.210055	0.58122	0.00127128	7.13443e-07	103	56	ENSG00000266415	ENST00000582271	1	0.591201	0.454275
35722	PINLYP	ENST00000612042	isoform	isoform.specific	-0.0388829	0.58302	0.00129837	3.06029e-06	104	317	ENSG00000234465	ENST00000612042	7	-100	1
35723	DAAM2	ENST00000475489	isoform	isoform.specific	-0.163303	0.581824	0.00151431	3.61177e-06	105	317	ENSG00000146122	ENST00000475489	9	0.52755	0.498332
35724	PVRL3-AS1	ENST00000476301	isoform	isoform.specific	-0.228841	0.58148	0.0017414	4.20227e-06	106	317	ENSG00000242242	ENST00000476301	3	0.554716	0.621683
79	OR7E90P	OR7E90P	gene	common	-0.531851	0.584054	0.00183779	1.08294e-06	107	15	ENSG00000188668	ENST00000454836	1	0.659544	0.478602
35725	VWA5B2	ENST00000461141	isoform	isoform.specific	-0.170505	0.579866	0.0018467	4.50819e-06	108	316	ENSG00000145198	ENST00000461141	6	0.511545	0.499893
130	Y_RNA	Y_RNA	gene	gene.specific	-0.0492384	0.583099	0.0018737	1.15667e-06	109	45	ENSG00000201363	ENST00000364493	1	-100	1
35726	ARID4B	ENST00000366603	isoform	isoform.specific	-0.0179074	0.583137	0.00200759	4.9573e-06	110	315	ENSG00000054267	ENST00000366603	13	0.603465	0.50749
35727	HIF3A	ENST00000529205	isoform	isoform.specific	-1.06392	0.580431	0.00200916	5.01754e-06	111	315	ENSG00000124440	ENST00000529205	4	-100	1
77	WI2-87327B8.1	WI2-87327B8.1	gene	common	-0.254813	0.579162	0.00205892	1.32878e-06	112	22	ENSG00000264490	ENST00000583223	1	0.569459	0.538561
161	TGIF2LY	TGIF2LY	gene	gene.specific	-0.0695892	0.578292	0.00280461	1.88873e-06	113	90	ENSG00000176679	ENST00000559055	1	-100	1
35728	SPTBN4	ENST00000599926	isoform	isoform.specific	-0.043644	0.583323	0.00282836	7.14273e-06	114	313	ENSG00000160460	ENST00000599926	8	-100	1
35729	RNU7-19P	ENST00000459135	isoform	isoform.specific	0.380353	0.579854	0.00283027	7.22697e-06	115	313	ENSG00000238959	ENST00000459135	1	0.506925	0.720034
35730	CDKN1C	ENST00000380725	isoform	isoform.specific	-0.0200482	0.585925	0.00319012	8.28144e-06	116	110	ENSG00000129757	ENST00000380725	5	0.526638	0.329953
35731	MLST8	ENST00000567623	isoform	isoform.specific	0.27864	0.581723	0.00319012	8.32485e-06	117	312	ENSG00000167965	ENST00000567623	23	-100	1
54	Metazoa_SRP	Metazoa_SRP	gene	common	-0.506306	0.57926	0.00379303	2.66081e-06	118	58	ENSG00000278636	ENST00000612213	1	-100	1
16100	RPLP0	RPLP0	gene	gene.specific	0.0249419	0.582132	0.00391709	2.85775e-06	119	51619	ENSG00000089157	ENST00000552292	24	-100	1
35732	CTD-2574D22.7	ENST00000611923	isoform	isoform.specific	-0.467173	0.581464	0.00423746	1.11769e-05	120	310	ENSG00000278713	ENST00000611923	1	-100	1
35733	ATP2A1-AS1	ENST00000561547	isoform	isoform.specific	-0.0275163	0.581751	0.0042489	1.13935e-05	121	310	ENSG00000260442	ENST00000561547	2	0.639428	0.424476
35734	WDR44	ENST00000493448	isoform	isoform.specific	-0.0351429	0.5803	0.0042489	1.14455e-05	122	310	ENSG00000131725	ENST00000493448	5	-100	1
439	MOSPD2	MOSPD2	gene	gene.specific	-0.0250181	0.581655	0.00429802	3.25626e-06	123	35954	ENSG00000130150	ENST00000380492	5	-100	1
35735	RGS7	ENST00000366565	isoform	isoform.specific	-0.174647	0.580345	0.00465447	1.26686e-05	124	309	ENSG00000182901	ENST00000366565	3	-100	1
35736	PTPRN	ENST00000468454	isoform	isoform.specific	-0.276838	0.58306	0.00495338	1.36212e-05	125	309	ENSG00000054356	ENST00000468454	13	-100	1
69	RP11-268G13.1	RP11-268G13.1	gene	common	-0.133909	0.580132	0.00506319	3.97804e-06	126	47	ENSG00000261411	ENST00000569833	1	-100	1
35737	FAM76A	ENST00000373954	isoform	isoform.specific	-0.0476709	0.588666	0.0052519	1.47267e-05	127	308	ENSG00000009780	ENST00000373954	5	0.564256	0.529437
35738	OR2S1P	ENST00000447226	isoform	isoform.specific	-0.0999509	0.579735	0.0052519	1.47368e-05	128	167	ENSG00000228307	ENST00000447226	1	-100	1
35739	MTND1P14	ENST00000427400	isoform	isoform.specific	0.202684	0.577628	0.00558892	1.58393e-05	129	36	ENSG00000227225	ENST00000427400	1	-100	1
35740	ASS1P1	ENST00000402854	isoform	isoform.specific	-0.0691654	0.580911	0.00563833	1.61375e-05	130	306	ENSG00000220517	ENST00000402854	1	0.535512	0.616544
35741	DMTF1	ENST00000583833	isoform	isoform.specific	-0.33073	0.579613	0.0057127	1.65107e-05	131	306	ENSG00000135164	ENST00000583833	26	0.619733	0.372029
35742	LCNL1	ENST00000482657	isoform	isoform.specific	-0.0366669	0.580547	0.0060959	1.77892e-05	132	306	ENSG00000214402	ENST00000482657	1	-100	1
35743	RAB11FIP4	ENST00000579908	isoform	isoform.specific	-0.139724	0.578065	0.0065613	1.93315e-05	133	306	ENSG00000131242	ENST00000579908	9	-100	1
35744	RNA5SP290	ENST00000517133	isoform	common	-0.147745	0.580904	0.00661551	1.96769e-05	134	48	ENSG00000252942	ENST00000517133	1	-100	1
35745	SP110	ENST00000409815	isoform	isoform.specific	-0.0381358	0.58049	0.00699832	2.10119e-05	135	305	ENSG00000135899	ENST00000409815	15	0.51895	0.656722
35746	RPL26P28	ENST00000451325	isoform	isoform.specific	0.166447	0.580511	0.00747331	2.27021e-05	136	32	ENSG00000223987	ENST00000451325	1	-100	1
35747	SPAG17	ENST00000463628	isoform	isoform.specific	-0.148321	0.581019	0.00747331	2.28574e-05	137	304	ENSG00000155761	ENST00000463628	6	-100	1
35748	KRBA1	ENST00000485033	isoform	isoform.specific	-0.0612799	0.579987	0.0078375	2.41912e-05	138	304	ENSG00000133619	ENST00000485033	9	0.582218	0.240037
35749	DLGAP1-AS1	ENST00000577995	isoform	isoform.specific	0.13715	0.582093	0.00819199	2.55152e-05	139	304	ENSG00000177337	ENST00000577995	6	-100	1
35750	TRIM9	ENST00000555933	isoform	isoform.specific	-0.466113	0.582446	0.00846762	2.66113e-05	140	304	ENSG00000100505	ENST00000555933	5	0.843098	0.229931
35751	DUBR	ENST00000495228	isoform	isoform.specific	-0.173226	0.581139	0.00861588	2.7319e-05	141	304	ENSG00000243701	ENST00000495228	3	0.643814	0.306917

## Sheet: AZD0530
	symbol	biomarker.id	type	specificity	estimate	cindex	fdr	pvalue	rank	delta.rank	gene.id	transcript.id	isoforms.no	breast	breast_pvalue
35639	CLCF1	ENST00000312438	isoform	common	0.0136557	0.561097	5.1525e-13	2.54259e-17	1	2	ENSG00000175505	ENST00000312438	2	-100	1
1	CLCF1	CLCF1	gene	common	0.0111625	0.554564	9.17297e-13	1.44459e-16	3	2	ENSG00000175505	ENST00000312438	2	-100	1
6	RBM18	RBM18	gene	common	-0.0375462	0.552018	9.17297e-13	2.03428e-16	5	10	ENSG00000119446	ENST00000417201	3	0.557331	0.38544
29	ATP8B2	ATP8B2	gene	common	-0.0118351	0.550927	9.17297e-13	1.74551e-16	6	55	ENSG00000143515	ENST00000368489	6	0.583647	0.510856
323	BCL2L12	BCL2L12	gene	common	0.0190326	0.554391	9.17297e-13	2.05914e-16	8	596	ENSG00000126453	ENST00000246785	13	-100	1
17225	SNORA40	SNORA40	gene	gene.specific	-0.0332811	0.555003	9.17297e-13	1.45408e-16	10	17670	ENSG00000253047		1	-100	1
18640	SLC25A22	SLC25A22	gene	gene.specific	-0.0207385	0.552546	9.82215e-13	2.48048e-16	11	54267	ENSG00000177542	ENST00000320230	30	-100	1
35641	RPP25L	ENST00000297613	isoform	common	-0.026903	0.556039	1.29828e-12	1.09289e-16	12	3482	ENSG00000164967	ENST00000297613	2	0.664474	0.065333
35643	PTPRC	ENST00000418674	isoform	isoform.specific	0.783227	0.558496	1.35545e-12	1.9633e-16	14	7450	ENSG00000081237	ENST00000418674	14	-100	1
35644	RBM18	ENST00000417201	isoform	common	-0.0361608	0.555285	1.35545e-12	2.28204e-16	15	10	ENSG00000119446	ENST00000417201	3	0.573308	0.451521
35645	F13A1	ENST00000479211	isoform	isoform.specific	0.787005	0.552666	1.88368e-12	3.69992e-16	16	5750	ENSG00000124491	ENST00000479211	3	-100	1
35646	C1orf21	ENST00000235307	isoform	common	-0.0155147	0.555569	1.90703e-12	4.28089e-16	17	2	ENSG00000116667	ENST00000235307	2	0.554511	0.379941
8	C1orf21	C1orf21	gene	common	-0.0151452	0.554865	1.92459e-12	5.94043e-16	19	2	ENSG00000116667	ENST00000235307	2	0.548872	0.398941
23	LINC00957	LINC00957	gene	common	-0.0267375	0.561001	2.30141e-12	7.7493e-16	22	14	ENSG00000235314	ENST00000441052	2	0.56203	0.284363
35650	C9orf72	ENST00000488117	isoform	common	-0.0289014	0.554653	2.41791e-12	9.11907e-16	24	24	ENSG00000147894	ENST00000488117	6	0.601306	0.242065
35651	DOK2	ENST00000517422	isoform	isoform.specific	0.04717	0.554598	2.41791e-12	9.17093e-16	25	7440	ENSG00000147443	ENST00000517422	5	-100	1
35655	FTH1P8	ENST00000498161	isoform	common	0.0164306	0.554504	2.84544e-12	1.35733e-15	29	249	ENSG00000219507	ENST00000498161	1	0.609023	0.213027
437	ACTN4	ACTN4	gene	common	0.0153095	0.551473	3.06633e-12	1.11853e-15	30	757	ENSG00000130402	ENST00000252699	11	0.576128	0.318409
35656	B4GALT3	ENST00000367998	isoform	common	-0.0141686	0.551331	3.69855e-12	1.90064e-15	31	2722	ENSG00000158850	ENST00000367998	13	0.550752	0.303716
35657	RP5-901A4.1	ENST00000532296	isoform	isoform.specific	-0.167596	0.556802	3.69855e-12	1.97184e-15	32	7435	ENSG00000255306	ENST00000532296	1	-100	1
35658	SYCP2L	ENST00000465872	isoform	common	0.15397	0.550295	4.06269e-12	2.27998e-15	33	1210	ENSG00000153157	ENST00000465872	5	0.629978	0.377439
35659	ENPP3	ENST00000357639	isoform	common	0.0285829	0.554749	4.06467e-12	2.5457e-15	34	236	ENSG00000154269	ENST00000357639	2	0.576316	0.535446
35661	LINC00957	ENST00000441052	isoform	common	-0.0274121	0.557898	4.06467e-12	2.62325e-15	36	14	ENSG00000235314	ENST00000441052	2	0.610953	0.184928
284	ALDH9A1	ALDH9A1	gene	common	-0.031634	0.554974	4.09181e-12	1.60742e-15	37	506	ENSG00000143149	ENST00000354775	5	0.543233	0.217034
35663	TNFRSF21	ENST00000296861	isoform	common	0.00869836	0.550103	4.16913e-12	2.92464e-15	39	7	ENSG00000146072	ENST00000296861	1	0.659774	0.114928
253	PROSER2	PROSER2	gene	common	0.0132333	0.55049	5.01678e-12	2.53387e-15	44	439	ENSG00000148426	ENST00000277570	5	0.605263	0.113484
12	C9orf72	C9orf72	gene	common	-0.021921	0.552122	5.80127e-12	3.58123e-15	48	24	ENSG00000147894	ENST00000488117	6	0.56297	0.277251
131	RP11-305K5.1	RP11-305K5.1	gene	common	-0.025185	0.551401	6.09936e-12	4.41324e-15	52	188	ENSG00000272990	ENST00000609190	1	0.547932	0.425459
296	KIAA1522	KIAA1522	gene	common	0.0173584	0.555054	6.09936e-12	4.96328e-15	53	507	ENSG00000162522	ENST00000373481	5	-100	1
376	ZC3H10	ZC3H10	gene	common	-0.0520883	0.558171	6.09936e-12	4.5693e-15	54	630	ENSG00000135482	ENST00000549973	4	-100	1
637	KCNN4	KCNN4	gene	common	0.00766362	0.554962	6.09936e-12	4.93728e-15	55	1081	ENSG00000104783	ENST00000599720	9	0.567669	0.399488
14532	RP4-773N10.4	RP4-773N10.4	gene	gene.specific	-0.0320464	0.550205	6.09936e-12	4.04425e-15	56	50114	ENSG00000258634	ENST00000554749	1	0.524436	0.81071
40	ID1	ID1	gene	common	0.0109036	0.553811	6.30732e-12	5.66345e-15	58	18	ENSG00000125968	ENST00000376112	2	-100	1
1404	FAM83A	FAM83A	gene	common	0.0133288	0.555774	6.30732e-12	5.52396e-15	59	2371	ENSG00000147689	ENST00000521468	5	-100	1
35666	EPHB4	ENST00000487222	isoform	common	0.0141791	0.560729	6.39768e-12	5.13843e-15	60	106	ENSG00000196411	ENST00000487222	10	0.593985	0.350637
35667	ATP8B2	ENST00000368489	isoform	common	-0.0185562	0.552877	6.39768e-12	5.34441e-15	61	55	ENSG00000143515	ENST00000368489	6	0.781955	0.429505
35668	FMC1	ENST00000482181	isoform	common	-0.0849478	0.551196	6.39768e-12	5.38556e-15	62	2041	ENSG00000164898	ENST00000482181	5	-100	1
35670	AAAS	ENST00000548931	isoform	isoform.specific	-0.0412843	0.552447	8.35666e-12	7.53278e-15	64	7405	ENSG00000094914	ENST00000548931	20	0.552713	0.604987
13884	RNU7-57P	RNU7-57P	gene	gene.specific	-0.0463353	0.551317	8.52038e-12	7.88969e-15	67	49455	ENSG00000238365	ENST00000459540	1	0.555619	0.689444
35673	PRKCB	ENST00000321728	isoform	common	0.0323589	0.556699	1.03217e-11	1.01369e-14	69	3402	ENSG00000166501	ENST00000321728	9	-100	1
35675	UCA1	ENST00000397381	isoform	common	0.0110363	0.556173	1.24085e-11	1.28827e-14	72	203	ENSG00000214049	ENST00000397381	3	0.687068	0.0152125
35676	STRIP1	ENST00000473429	isoform	isoform.specific	-1.54928	0.561922	1.26614e-11	1.35005e-14	73	7397	ENSG00000143093	ENST00000473429	9	-100	1
348	ANKRD27	ANKRD27	gene	common	0.0237781	0.552469	1.29479e-11	1.30794e-14	74	569	ENSG00000105186	ENST00000306065	9	-100	1
35677	AC015688.3	ENST00000584605	isoform	common	0.418478	0.562073	1.30613e-11	1.45718e-14	75	2105	ENSG00000266728	ENST00000584605	2	-100	1
35678	ID1	ENST00000376112	isoform	common	0.0110922	0.553748	1.30613e-11	1.466e-14	76	18	ENSG00000125968	ENST00000376112	2	-100	1
35680	JUP	ENST00000310706	isoform	common	0.0121881	0.559583	1.35677e-11	1.59898e-14	79	2617	ENSG00000173801	ENST00000310706	12	0.575188	0.500949
35682	PIM1	ENST00000479509	isoform	isoform.specific	0.0479043	0.553415	1.46904e-11	1.81373e-14	82	6605	ENSG00000137193	ENST00000479509	3	0.511005	0.328343
74	RP11-382D12.2	RP11-382D12.2	gene	common	-0.0396138	0.550289	1.66715e-11	1.82442e-14	83	55	ENSG00000271387	ENST00000605589	1	-100	1
35684	TBC1D22A	ENST00000406733	isoform	isoform.specific	0.0243355	0.552002	1.73741e-11	2.29972e-14	85	7387	ENSG00000054611	ENST00000406733	7	0.545208	0.739063
35685	CTB-133G6.1	ENST00000576789	isoform	isoform.specific	0.0483444	0.552094	1.73741e-11	2.30268e-14	86	6968	ENSG00000263264	ENST00000576789	1	-100	1
186	TMEM5	TMEM5	gene	common	-0.0294676	0.555731	2.17265e-11	2.68243e-14	92	266	ENSG00000118600	ENST00000261234	8	-100	1
234	SOCS1	SOCS1	gene	common	0.0136301	0.551825	2.17265e-11	2.5663e-14	93	360	ENSG00000185338	ENST00000332029	1	0.50282	0.793625
454	STXBP1	STXBP1	gene	common	-0.0157583	0.554192	2.29242e-11	2.89463e-14	95	720	ENSG00000136854	ENST00000373299	14	0.512218	0.730229
16582	C1orf109	C1orf109	gene	gene.specific	-0.0219124	0.550235	2.43075e-11	3.13751e-14	96	52124	ENSG00000116922	ENST00000477060	14	0.62688	0.159945
35690	PHKB	ENST00000567200	isoform	isoform.specific	0.124944	0.556669	2.80473e-11	4.09243e-14	98	7376	ENSG00000102893	ENST00000567200	17	-100	1
381	CTC-546K23.2	CTC-546K23.2	gene	common	0.201042	0.552113	3.19708e-11	4.47449e-14	105	588	ENSG00000279860	ENST00000623862	1	-100	1
824	NIT1	NIT1	gene	common	-0.0239608	0.550366	3.19708e-11	4.48549e-14	106	1334	ENSG00000158793	ENST00000368008	14	0.587406	0.241961
35695	NDUFB11	ENST00000276062	isoform	common	-0.0236178	0.550891	3.26894e-11	5.2284e-14	107	77	ENSG00000147123	ENST00000276062	2	0.566729	0.382458
110	THRB	THRB	gene	common	0.0193089	0.554835	4.69946e-11	7.07511e-14	113	97	ENSG00000151090	ENST00000356447	10	0.581767	0.562142
35701	ANKRD55	ENST00000434982	isoform	common	0.0522826	0.554009	5.02041e-11	8.87497e-14	117	423	ENSG00000164512	ENST00000434982	1	-100	1
83	CAMK2N2	CAMK2N2	gene	common	-0.0156616	0.550109	6.7123e-11	1.09241e-13	123	39	ENSG00000163888	ENST00000296238	1	0.593985	0.471625
8845	RP11-867G23.1	RP11-867G23.1	gene	gene.specific	-0.058748	0.552081	8.36192e-11	1.40781e-13	126	44357	ENSG00000254855	ENST00000530805	1	0.700188	0.0960127
1319	FTH1P2	FTH1P2	gene	common	0.0143034	0.555819	9.00311e-11	1.54102e-13	129	2138	ENSG00000234975	ENST00000466086	1	-100	1
185	C1orf122	C1orf122	gene	common	-0.0240446	0.554498	9.49032e-11	1.68133e-13	132	225	ENSG00000197982	ENST00000468084	4	0.712406	0.0279913
35708	CLK2	ENST00000497188	isoform	common	-0.0257391	0.558409	9.89162e-11	1.94291e-13	134	45	ENSG00000176444	ENST00000497188	7	-100	1
35710	ASB1	ENST00000481566	isoform	common	-0.0319827	0.552431	1.01492e-10	2.06686e-13	136	867	ENSG00000065802	ENST00000481566	9	-100	1
35713	BTK	ENST00000464567	isoform	isoform.specific	0.0295969	0.557612	1.01492e-10	2.13589e-13	139	4290	ENSG00000010671	ENST00000464567	10	-100	1
238	EDEM3	EDEM3	gene	common	-0.0195277	0.551832	1.18532e-10	2.29494e-13	145	314	ENSG00000116406	ENST00000318130	6	-100	1
96	STK39	STK39	gene	common	-0.0168741	0.551451	1.20299e-10	2.38098e-13	146	43	ENSG00000198648	ENST00000355999	3	-100	1
26638	RPL31P15	RPL31P15	gene	gene.specific	-0.0482403	0.550837	1.25032e-10	2.58175e-13	150	62126	ENSG00000232430		1	0.545028	0.83644
35718	RP11-301G19.1	ENST00000412872	isoform	common	0.0153158	0.550093	1.52036e-10	3.41417e-13	158	265	ENSG00000227706	ENST00000412872	1	-100	1
35721	CAMK2N2	ENST00000296238	isoform	common	-0.0170746	0.55033	1.78356e-10	4.15385e-13	162	39	ENSG00000163888	ENST00000296238	1	0.556294	0.646187
28	EPHB4	EPHB4	gene	common	0.0146366	0.558997	1.94483e-10	4.4749e-13	166	106	ENSG00000196411	ENST00000487222	10	-100	1
418	CTNND1	CTNND1	gene	common	0.0175729	0.558935	2.94282e-10	7.43178e-13	182	568	ENSG00000198561	ENST00000533189	37	-100	1
35732	RP11-489M13.3	ENST00000506136	isoform	common	-0.126778	0.550147	2.99703e-10	7.90506e-13	187	116	ENSG00000250940	ENST00000506136	1	-100	1
35744	AC004791.2	ENST00000588182	isoform	common	0.0387772	0.550869	4.8168e-10	1.43269e-12	203	48	ENSG00000267453	ENST00000588182	2	0.78053	0.00901037
35748	THRB	ENST00000356447	isoform	common	0.0203334	0.557338	5.13986e-10	1.61991e-12	210	97	ENSG00000151090	ENST00000356447	10	0.573	0.741376
35757	PDGFB	ENST00000331163	isoform	common	0.0125462	0.550182	6.29846e-10	2.11759e-12	225	816	ENSG00000100311	ENST00000331163	4	0.496943	0.60184
1659	EML6	EML6	gene	common	-0.0204141	0.557574	6.45946e-10	1.9394e-12	227	2639	ENSG00000214595	ENST00000356458	8	-100	1
35759	RAB11FIP1	ENST00000287263	isoform	common	0.0241603	0.557325	6.47861e-10	2.19965e-12	228	305	ENSG00000156675	ENST00000287263	6	0.56109	0.394711
2619	RNU12-2P	RNU12-2P	gene	gene.specific	-0.0842335	0.553353	6.70729e-10	2.04571e-12	231	4238	ENSG00000201659	ENST00000364789	1	0.689728	0.0451071
35762	CAST	ENST00000509529	isoform	isoform.specific	0.0747202	0.555155	6.76099e-10	2.35244e-12	233	6969	ENSG00000153113	ENST00000509529	35	0.595865	0.190181
35764	RPL7AP50	ENST00000452821	isoform	common	0.0407873	0.551181	6.8501e-10	2.42189e-12	235	1023	ENSG00000213609	ENST00000452821	1	-100	1
151	RP11-16N11.2	RP11-16N11.2	gene	common	-0.0396526	0.550775	9.11809e-10	2.86556e-12	245	34	ENSG00000260572	ENST00000566372	1	0.551692	0.277898
35776	NT5DC4	ENST00000491170	isoform	isoform.specific	0.107082	0.551239	1.0756e-09	4.16501e-12	250	7243	ENSG00000144130	ENST00000491170	2	-100	1
35778	LYSMD1	ENST00000368908	isoform	common	-0.0300798	0.558756	1.16561e-09	4.57898e-12	253	1264	ENSG00000163155	ENST00000368908	2	0.612782	0.0593458
252	UNC13D	UNC13D	gene	common	0.00891731	0.551621	1.47354e-09	5.08573e-12	271	210	ENSG00000092929	ENST00000207549	17	0.621241	0.262483
10442	UCA1	UCA1	gene	gene.specific	0.00734066	0.551306	1.67893e-09	5.98307e-12	275	203	ENSG00000273782	ENST00000620952	1	0.637508	0.0432406
17	FTH1P8	FTH1P8	gene	common	0.0164329	0.553541	1.74486e-09	6.26698e-12	278	249	ENSG00000219507	ENST00000498161	1	0.618421	0.211513
35789	RP11-16N11.2	ENST00000566372	isoform	common	-0.0398976	0.551076	1.74942e-09	7.41236e-12	279	34	ENSG00000260572	ENST00000566372	1	0.551692	0.298066
3227	GRK4	GRK4	gene	gene.specific	-0.0272523	0.552686	2.02049e-09	7.5404e-12	290	5179	ENSG00000125388	ENST00000504308	7	0.608083	0.154468
486	CTSH	CTSH	gene	common	0.0101989	0.55691	2.03701e-09	7.71637e-12	292	576	ENSG00000103811	ENST00000530929	18	0.630639	0.103548
35800	HAGHL	ENST00000569604	isoform	isoform.specific	-0.0371217	0.550435	2.32116e-09	1.05513e-11	303	7202	ENSG00000103253	ENST00000569604	19	0.679825	0.0766539
5492	C17orf99	C17orf99	gene	gene.specific	0.0848147	0.558635	2.42051e-09	9.71246e-12	306	40824	ENSG00000187997	ENST00000586246	1	-100	1
525	VAMP4	VAMP4	gene	common	-0.0261526	0.552505	2.59846e-09	1.06452e-11	309	629	ENSG00000117533	ENST00000474047	4	0.599624	0.22693
1315	CELF6	CELF6	gene	common	-0.0329399	0.556673	2.61455e-09	1.07845e-11	310	1952	ENSG00000140488	ENST00000437872	3	0.516917	0.429486
166	SAMSN1	SAMSN1	gene	common	0.018775	0.550152	2.77161e-09	1.16657e-11	314	3	ENSG00000155307	ENST00000400566	2	0.531124	0.810135
35804	SAMSN1	ENST00000400566	isoform	common	0.0193768	0.551802	2.88441e-09	1.34354e-11	317	3	ENSG00000155307	ENST00000400566	2	-100	1
29703	RP11-553P9.1	RP11-553P9.1	gene	gene.specific	0.119437	0.551636	4.58175e-09	2.21129e-11	354	64987	ENSG00000250144		1	0.552632	0.19759
35823	C1orf122	ENST00000468084	isoform	common	-0.0209179	0.5518	4.72286e-09	2.45534e-11	357	225	ENSG00000197982	ENST00000468084	4	0.696429	0.0250506
35826	EML5	ENST00000553973	isoform	common	-0.366559	0.556059	5.13068e-09	2.70657e-11	362	16	ENSG00000165521	ENST00000553973	6	0.560255	0.433827
35833	SEC11C	ENST00000588875	isoform	common	-0.0143285	0.553451	5.99699e-09	3.28136e-11	375	88	ENSG00000166562	ENST00000588875	8	-100	1
196	CELSR3	CELSR3	gene	common	-0.0135813	0.553382	6.13817e-09	3.11748e-11	376	1	ENSG00000008300	ENST00000498057	5	-100	1
35834	CELSR3	ENST00000498057	isoform	common	-0.045502	0.554464	6.2508e-09	3.45342e-11	377	1	ENSG00000008300	ENST00000498057	5	0.673935	0.0849188
35836	ADAP1	ENST00000265846	isoform	common	0.0141871	0.550063	6.25951e-09	3.4777e-11	379	338	ENSG00000105963	ENST00000265846	17	-100	1
6878	P2RY2	P2RY2	gene	gene.specific	0.0136027	0.551568	8.41267e-09	4.60315e-11	401	42115	ENSG00000175591	ENST00000393596	3	-100	1
928	MED15	MED15	gene	common	0.0215556	0.550951	8.72512e-09	4.7986e-11	404	1208	ENSG00000099917	ENST00000489651	30	0.578947	0.655886
462	RPL7P36	RPL7P36	gene	common	1.42872	0.554054	9.1957e-09	5.1348e-11	407	425	ENSG00000234109	ENST00000444633	1	0.670982	0.614432
35873	GNPTG	ENST00000526820	isoform	isoform.specific	-0.060285	0.550298	1.29553e-08	8.54286e-11	454	7073	ENSG00000090581	ENST00000526820	9	-100	1
35874	SNAPIN	ENST00000368685	isoform	common	-0.0267803	0.550589	1.33024e-08	8.80901e-11	457	8	ENSG00000143553	ENST00000368685	4	0.592105	0.261302
236	SNAPIN	SNAPIN	gene	common	-0.0334695	0.55473	1.54191e-08	9.71015e-11	465	8	ENSG00000143553	ENST00000368685	4	-100	1
598	LINC00339	LINC00339	gene	common	-0.026804	0.550271	1.64214e-08	1.05054e-10	475	602	ENSG00000218510	ENST00000416769	8	0.571429	0.159897
35895	SCEL	ENST00000349847	isoform	common	0.0151131	0.552566	1.78869e-08	1.28989e-10	488	151	ENSG00000136155	ENST00000349847	4	0.74749	0.0062914
35900	RP6-109B7.2	ENST00000439423	isoform	common	-0.0754798	0.550279	1.99059e-08	1.46342e-10	495	1585	ENSG00000231010	ENST00000439423	1	0.583139	0.406042
35908	MYO18A	ENST00000527372	isoform	isoform.specific	0.0154474	0.551084	2.20474e-08	1.67035e-10	508	4701	ENSG00000196535	ENST00000527372	21	0.581499	0.465506
121	RAB11FIP1	RAB11FIP1	gene	common	0.0170289	0.550185	2.82456e-08	1.98935e-10	533	305	ENSG00000156675	ENST00000287263	6	0.578008	0.32908
35921	NFE2	ENST00000540264	isoform	common	0.0412472	0.552104	2.89835e-08	2.30157e-10	536	885	ENSG00000123405	ENST00000540264	5	-100	1
971	DSC2	DSC2	gene	common	0.0146409	0.551243	3.09416e-08	2.24869e-10	542	1152	ENSG00000134755	ENST00000280904	2	0.535714	0.471452
35931	RP13-88F20.1	ENST00000441188	isoform	common	0.336599	0.55062	3.56771e-08	2.94243e-10	557	2350	ENSG00000234130	ENST00000441188	1	0.577068	0.305682
35934	KIAA1522	ENST00000373481	isoform	common	0.0153367	0.552673	3.61178e-08	2.99985e-10	560	507	ENSG00000162522	ENST00000373481	5	-100	1
35937	PPM1L	ENST00000498165	isoform	common	-0.013509	0.551039	3.73069e-08	3.13964e-10	566	390	ENSG00000163590	ENST00000498165	1	0.547533	0.546967
14570	Y_RNA	Y_RNA	gene	gene.specific	-0.0282851	0.552615	3.82898e-08	2.87941e-10	570	428	ENSG00000206990	ENST00000384263	1	-100	1
544	HES1	HES1	gene	common	0.0112243	0.553482	3.89714e-08	2.96348e-10	574	411	ENSG00000114315	ENST00000232424	2	-100	1
10300	RP11-12A20.6	RP11-12A20.6	gene	gene.specific	-0.0282512	0.551398	4.3728e-08	3.34973e-10	584	45354	ENSG00000276032	ENST00000617851	1	0.640977	0.138971
1304	KIF13A	KIF13A	gene	common	0.0159815	0.550864	4.66395e-08	3.65128e-10	594	1652	ENSG00000137177	ENST00000378843	12	-100	1
35977	PACSIN2	ENST00000263246	isoform	isoform.specific	0.0120976	0.551603	7.24993e-08	6.89636e-10	631	3288	ENSG00000100266	ENST00000263246	12	-100	1
1389	ATP6V1G2	ATP6V1G2	gene	common	-0.0179004	0.552128	9.38715e-08	8.03379e-10	677	1722	ENSG00000213760	ENST00000303892	6	0.595865	0.36753
36014	ZC3H10	ENST00000549973	isoform	common	-0.181784	0.551023	1.001e-07	1.05611e-09	684	630	ENSG00000135482	ENST00000549973	4	-100	1
36042	GOSR2	ENST00000573224	isoform	isoform.specific	-0.0321292	0.552313	1.43911e-07	1.6314e-09	730	6864	ENSG00000108433	ENST00000573224	10	0.485236	0.508194
2576	FTH1P23	FTH1P23	gene	gene.specific	0.0172375	0.55138	1.58191e-07	1.46038e-09	739	3654	ENSG00000242960	ENST00000492727	1	-100	1
36066	ALS2CL	ENST00000498817	isoform	common	0.0198553	0.551077	1.91457e-07	2.29934e-09	770	444	ENSG00000178038	ENST00000498817	9	0.612947	0.118428
36093	STON2	ENST00000614646	isoform	common	1.11298	0.551065	2.60116e-07	3.32097e-09	816	2448	ENSG00000140022	ENST00000614646	8	-100	1
36129	NFATC1	ENST00000318065	isoform	common	0.048642	0.55192	4.06152e-07	5.59574e-09	877	398	ENSG00000131196	ENST00000318065	16	-100	1
19885	RP11-328C8.4	RP11-328C8.4	gene	gene.specific	0.0235893	0.552494	4.09898e-07	4.46267e-09	879	54644	ENSG00000257225		1	0.608083	0.334565
36154	BCL2L11	ENST00000308659	isoform	common	0.0159336	0.553614	6.12877e-07	8.8738e-09	928	1625	ENSG00000153094	ENST00000308659	18	-100	1
299	PPM1L	PPM1L	gene	common	-0.013185	0.550748	7.31581e-07	8.76551e-09	956	390	ENSG00000163590	ENST00000498165	1	0.551692	0.533988
1106	TIGD4	TIGD4	gene	common	-0.0462707	0.550519	7.70786e-07	9.30013e-09	967	940	ENSG00000169989	ENST00000304337	1	0.56109	0.32662
36182	HES1	ENST00000232424	isoform	common	0.0111042	0.551349	8.97925e-07	1.37065e-08	985	411	ENSG00000114315	ENST00000232424	2	-100	1
36218	PHACTR2	ENST00000367582	isoform	common	0.0156925	0.550087	1.28293e-06	2.08794e-08	1040	803	ENSG00000112419	ENST00000367582	12	0.546053	0.796741
12760	DIAPH1	DIAPH1	gene	gene.specific	0.0222143	0.553046	1.42648e-06	1.87726e-08	1055	47343	ENSG00000131504	ENST00000389054	13	0.514098	0.632265
792	C10orf54	C10orf54	gene	common	0.0125514	0.550572	1.86133e-06	2.53832e-08	1100	288	ENSG00000107738	ENST00000394957	2	-100	1
36269	NAA40	ENST00000544138	isoform	isoform.specific	26.4786	0.551371	2.24001e-06	3.96612e-08	1129	6565	ENSG00000110583	ENST00000544138	10	-100	1
36275	KCNN4	ENST00000599720	isoform	common	0.0106172	0.554248	2.33205e-06	4.16834e-08	1136	1081	ENSG00000104783	ENST00000599720	9	-100	1
36306	FAM83H	ENST00000388913	isoform	common	0.0120719	0.551571	3.1413e-06	5.88807e-08	1185	682	ENSG00000180921	ENST00000388913	2	-100	1
428	ALS2CL	ALS2CL	gene	common	0.0118253	0.551566	3.60756e-06	5.38532e-08	1214	444	ENSG00000178038	ENST00000498817	9	0.653195	0.0294437
1023	TGM2	TGM2	gene	common	0.00502584	0.551122	3.74384e-06	5.64127e-08	1223	549	ENSG00000198959	ENST00000361475	6	0.659774	0.0139866
36430	C10orf54	ENST00000394957	isoform	common	0.0143276	0.552979	9.56601e-06	2.1259e-07	1388	288	ENSG00000107738	ENST00000394957	2	-100	1
140	LYSMD1	LYSMD1	gene	common	-0.0258974	0.552652	1.6286e-05	2.9567e-07	1517	1264	ENSG00000163155	ENST00000368908	2	0.595865	0.0950304
36523	SLC6A6	ENST00000610642	isoform	isoform.specific	0.0632583	0.557191	1.92278e-05	4.77486e-07	1545	6270	ENSG00000131389	ENST00000610642	11	-100	1
36606	ACSS2	ENST00000253382	isoform	isoform.specific	0.0151677	0.554526	4.0849e-05	1.10954e-06	1686	5545	ENSG00000131069	ENST00000253382	22	-100	1
1075	TNPO1P1	TNPO1P1	gene	common	-0.440522	0.550841	5.52544e-05	1.14732e-06	1747	100	ENSG00000225423	ENST00000423641	1	-100	1
36661	TGM2	ENST00000361475	isoform	common	0.00493797	0.551627	6.02437e-05	1.72931e-06	1772	549	ENSG00000198959	ENST00000361475	6	0.714919	0.0133054
36713	TNPO1P1	ENST00000423641	isoform	common	-0.439896	0.550292	8.1115e-05	2.44904e-06	1847	100	ENSG00000225423	ENST00000423641	1	-100	1
36744	TIGD4	ENST00000304337	isoform	common	-0.0468364	0.550242	0.000105834	3.28448e-06	1907	940	ENSG00000169989	ENST00000304337	1	0.541232	0.511465
39	AC015688.3	AC015688.3	gene	common	0.0127557	0.550615	0.000296366	7.60084e-06	2180	2105	ENSG00000266728	ENST00000584605	2	-100	1
36970	ITGB6	ENST00000283249	isoform	common	0.0133956	0.550459	0.000422364	1.57862e-05	2285	589	ENSG00000115221	ENST00000283249	10	0.613811	0.166695
42	JUP	JUP	gene	common	0.00999279	0.555994	0.00147954	4.72035e-05	2696	2617	ENSG00000173801	ENST00000310706	12	0.578008	0.481582
37297	EML6	ENST00000356458	isoform	common	-0.0308102	0.559635	0.00226311	0.000105351	2866	2639	ENSG00000214595	ENST00000356458	8	-100	1
1332	ITGB6	ITGB6	gene	common	0.0132857	0.551949	0.00231107	7.83369e-05	2874	589	ENSG00000115221	ENST00000283249	10	0.633459	0.125856
17287	C1orf43	C1orf43	gene	gene.specific	-0.0286532	0.550976	0.00303447	0.000106093	2980	49945	ENSG00000143612	ENST00000368518	8	0.590226	0.126738

[truncated: 5 more sheets: TAE684, AZD6244, PD-0325901, 17-AAG, paclitaxel]
