# Supplementary material for: Gene isoforms as expression-based biomarkers predictive of drug response in vitro
Source: Nat Commun. 2017 Oct 24;8:1126. doi: 10.1038/s41467-017-01153-8 (PMC5655668; doi:10.1038/s41467-017-01153-8)
Supplement: Supplementary file 5 — Supplementary Data 2 [file 41467_2017_1153_MOESM5_ESM.xlsx]

## Sheet: Erlotinib
Supplementary Data 2. List of validated pan-cancer biomarkers in gCSI.
	symbol	biomarker.id	type	specificity	estimate	cindex	fdr	pvalue	rank	delta.rank	gene.id	transcript.id	isoforms.no	breast	breast_pvalue	gCSI.specificity	bootstrap.validation.stat	gCSI.cindex	gCSI.bootstrap.pvalue
35641	SCEL	ENST00000349847	isoform	isoform.specific	0.0236603	0.617449	3.38831e-07	2.85227e-11	3	179	ENSG00000136155	ENST00000349847	4	-100	1		validated	0.646347	1.03254e-15
35643	GJB3	ENST00000373362	isoform	isoform.specific	0.0353555	0.624777	1.09142e-06	1.63959e-10	5	127	ENSG00000188910	ENST00000373362	2	0.803351	8.10817e-05		validated	0.669713	1.97796e-18
35644	ALS2CL	ENST00000318962	isoform	isoform.specific	0.0363136	0.619864	1.09142e-06	2.04584e-10	6	178	ENSG00000178038	ENST00000318962	9	-100	1		validated	0.664373	1.11991e-17
35645	DMKN	ENST00000602679	isoform	isoform.specific	0.026856	0.616426	1.09142e-06	2.14377e-10	7	178	ENSG00000161249	ENST00000602679	66	0.683319	0.0575649		validated	0.644779	3.34464e-14
35646	ITGB6	ENST00000283249	isoform	isoform.specific	0.0285212	0.628654	1.2388e-06	2.78086e-10	8	178	ENSG00000115221	ENST00000283249	10	0.763739	0.0200136		validated	0.650601	1.66318e-16
35647	ALPP	ENST00000392027	isoform	isoform.specific	0.0162557	0.611999	1.41828e-06	3.58173e-10	9	178	ENSG00000163283	ENST00000392027	3	-100	1		validated	0.643938	5.91828e-16
35648	KLC3	ENST00000585434	isoform	isoform.specific	0.0363025	0.615209	2.24038e-06	6.28735e-10	10	178	ENSG00000104892	ENST00000585434	6	0.65992	0.0396295		validated	0.655691	3.99753e-16
35649	TNK1	ENST00000576812	isoform	isoform.specific	0.0426844	0.610003	2.24038e-06	6.91513e-10	11	178	ENSG00000174292	ENST00000576812	7	0.56796	0.156399		validated	0.654267	2.07779e-17
35650	CLDN1	ENST00000295522	isoform	common	0.0115844	0.613078	3.23205e-06	1.08829e-09	12	24	ENSG00000163347	ENST00000295522	2	-100	1		validated	0.65199	1.12199e-15
35651	RP11-297A16.4	ENST00000635301	isoform	isoform.specific	0.050293	0.610044	3.25515e-06	1.18741e-09	13	177	ENSG00000283000	ENST00000635301	1	0.678787	0.0557817		validated	0.632569	6.18063e-07
35654	KCNK1	ENST00000472869	isoform	isoform.specific	0.121684	0.608827	3.91151e-06	1.75611e-09	16	177	ENSG00000135750	ENST00000472869	5	-100	1		validated	0.644389	2.54584e-16
35656	ATP8B1	ENST00000591728	isoform	isoform.specific	0.262027	0.610263	4.19024e-06	2.12807e-09	18	177	ENSG00000081923	ENST00000591728	4	0.65277	0.168834		validated	0.641872	5.69309e-06
35657	AC108039.3	ENST00000440214	isoform	common	-0.525623	0.603169	4.19024e-06	2.23398e-09	19	15	ENSG00000229831	ENST00000440214	1	0.644204	0.479211		validated	0.632256	0.0442195
35658	ALPPL2	ENST00000295453	isoform	isoform.specific	0.0128008	0.606121	8.69733e-06	4.97623e-09	20	176	ENSG00000163286	ENST00000295453	1	-100	1		validated	0.634168	6.35495e-05
35659	EPB41L1	ENST00000432589	isoform	isoform.specific	0.0818142	0.614415	8.69733e-06	5.12497e-09	21	176	ENSG00000088367	ENST00000432589	14	0.656608	0.024135		validated	0.663417	5.3299e-18
35661	GPRIN2	ENST00000374317	isoform	isoform.specific	0.0271395	0.605081	1.55036e-05	1.00057e-08	23	176	ENSG00000204175	ENST00000374317	2	0.568564	0.707571		validated	0.647937	2.55023e-17
35663	VTCN1	ENST00000369458	isoform	isoform.specific	0.033771	0.608429	2.28656e-05	1.60402e-08	25	176	ENSG00000134258	ENST00000369458	7	0.568563	0.471335		validated	0.630194	7.50956e-05
35666	MST1R	ENST00000344206	isoform	isoform.specific	0.0316198	0.613818	5.48049e-05	4.3059e-08	28	176	ENSG00000164078	ENST00000344206	15	0.71494	0.075601		validated	0.640265	1.97257e-16
35667	SPRR3	ENST00000295367	isoform	isoform.specific	0.0448115	0.614943	6.16152e-05	5.01387e-08	29	176	ENSG00000163209	ENST00000295367	1	-100	1		validated	0.644615	2.15682e-12
35668	CH17-472G23.1	ENST00000612320	isoform	isoform.specific	-0.0254523	0.605471	8.82051e-05	7.57568e-08	30	176	ENSG00000274642	ENST00000612320	1	-100	1		validated	0.627974	7.50956e-05
35669	ANXA8	ENST00000583448	isoform	isoform.specific	0.0541446	0.610835	8.82051e-05	7.67259e-08	31	176	ENSG00000265190	ENST00000583448	8	-100	1		validated	0.660356	8.83768e-18
35671	SHANK2	ENST00000482659	isoform	isoform.specific	0.385395	0.605307	0.000120867	1.1192e-07	33	176	ENSG00000162105	ENST00000482659	5	0.646193	0.285528		validated	0.641101	8.99707e-09
19	AC108039.3	AC108039.3	gene	common	-0.516475	0.603004	0.000159928	8.97513e-09	34	15	ENSG00000229831	ENST00000440214	1	0.644204	0.479211		validated	0.631977	0.00612569
97	ITGB4	ITGB4	gene	gene.specific	0.0140179	0.625001	0.000159928	8.88284e-09	35	69	ENSG00000132470	ENST00000579662	13	0.749339	0.171129		validated	0.643943	4.05991e-10
12	CLDN1	CLDN1	gene	common	0.0116176	0.612562	0.000200967	1.69173e-08	36	24	ENSG00000163347	ENST00000295522	2	-100	1		validated	0.641996	6.36034e-12
35672	AC092198.1	ENST00000447651	isoform	isoform.specific	-0.038647	0.602964	0.000224369	2.14057e-07	37	173	ENSG00000223486	ENST00000447651	1	0.504209	0.625438		validated	0.63276	0.000722251
35673	PROM2	ENST00000487138	isoform	isoform.specific	0.046811	0.615803	0.000265068	2.60323e-07	38	173	ENSG00000155066	ENST00000487138	11	0.69873	0.0465279		validated	0.653349	4.07246e-18
35674	AC002066.1	ENST00000439070	isoform	isoform.specific	0.229585	0.609522	0.000283737	2.86619e-07	39	173	ENSG00000237813	ENST00000439070	1	-100	1		validated	0.638091	7.90008e-10
35675	GSDMC	ENST00000619643	isoform	isoform.specific	0.0400599	0.61299	0.000408589	4.24204e-07	40	173	ENSG00000147697	ENST00000619643	4	0.706741	0.014564		validated	0.645739	1.28664e-16
35676	CDH3	ENST00000567674	isoform	isoform.specific	0.0741601	0.612751	0.000430917	4.59477e-07	41	173	ENSG00000062038	ENST00000567674	9	0.670624	0.458718		validated	0.644452	1.95945e-17
35677	CHGB	ENST00000455042	isoform	isoform.specific	-0.0893869	0.603078	0.00049301	5.41988e-07	42	173	ENSG00000089199	ENST00000455042	3	-100	1		validated	0.634962	2.93341e-14
35679	MUC16	ENST00000599436	isoform	isoform.specific	0.0311375	0.60947	0.000563345	6.48105e-07	44	173	ENSG00000181143	ENST00000599436	4	0.74285	0.0238223		validated	0.642143	1.48123e-10
35680	ANKRD30B	ENST00000320584	isoform	isoform.specific	-0.259543	0.610291	0.000707349	8.33623e-07	45	173	ENSG00000180777	ENST00000320584	1	0.704325	0.0769409		validated	0.637497	8.97949e-14
35681	RP1-60O19.1	ENST00000602934	isoform	isoform.specific	2.12624	0.608121	0.000793533	9.65853e-07	46	173	ENSG00000235142	ENST00000602934	2	0.608545	0.772793		validated	0.634027	0.00661879
35682	RP11-615I2.2	ENST00000562172	isoform	isoform.specific	0.0836657	0.614868	0.000793533	9.79725e-07	47	173	ENSG00000260577	ENST00000562172	1	0.710936	0.0333509		validated	0.649701	3.55109e-15
35684	STK31	ENST00000529549	isoform	isoform.specific	0.697796	0.609676	0.000971512	1.25399e-06	49	173	ENSG00000196335	ENST00000529549	2	-100	1		validated	0.63893	1.02334e-16
35685	AP001615.9	ENST00000423276	isoform	isoform.specific	0.252373	0.610437	0.00108951	1.43686e-06	50	173	ENSG00000236883	ENST00000423276	1	-100	1		validated	0.647136	6.79796e-13
35686	SLC37A2	ENST00000308074	isoform	isoform.specific	0.0293569	0.605713	0.00126553	1.70451e-06	51	173	ENSG00000134955	ENST00000308074	6	0.673237	0.0186834		validated	0.636035	5.17685e-06
35687	INPP4B	ENST00000507861	isoform	isoform.specific	0.0987064	0.608066	0.00135507	1.86882e-06	52	173	ENSG00000109452	ENST00000507861	11	-100	1		validated	0.642401	8.28926e-13
35691	TC2N	ENST00000556590	isoform	isoform.specific	0.450345	0.607979	0.00189408	2.81683e-06	56	173	ENSG00000165929	ENST00000556590	6	-100	1		validated	0.633662	8.16494e-06
35692	CACNA1C	ENST00000399655	isoform	isoform.specific	-0.0572414	0.608762	0.0020643	3.1279e-06	57	173	ENSG00000151067	ENST00000399655	9	-100	1		validated	0.632277	2.19632e-06
35695	TACSTD2	ENST00000371225	isoform	common	0.0139877	0.615544	0.00280799	4.49115e-06	60	1	ENSG00000184292	ENST00000371225	1	0.673942	0.0982513		validated	0.654482	1.84777e-17
57	TACSTD2	TACSTD2	gene	common	0.0148205	0.615285	0.00314891	3.53433e-07	61	1	ENSG00000184292	ENST00000371225	1	0.685847	0.0900094		validated	0.653476	3.2826e-16
35700	HEPACAM2	ENST00000394468	isoform	isoform.specific	-0.011273	0.606754	0.00442538	7.69891e-06	66	171	ENSG00000188175	ENST00000394468	2	-100	1		validated	0.640997	3.18487e-15
35701	RIPK4	ENST00000332512	isoform	isoform.specific	0.0184217	0.617573	0.00656913	1.16127e-05	68	170	ENSG00000183421	ENST00000332512	1	0.574327	0.219154		validated	0.657065	6.969e-18
35703	KCNIP3	ENST00000295225	isoform	isoform.specific	-0.0375009	0.603065	0.0067176	1.22522e-05	70	170	ENSG00000115041	ENST00000295225	5	-100	1		validated	0.636363	3.49706e-11
35706	UPK2	ENST00000264031	isoform	isoform.specific	0.0241042	0.606639	0.00704172	1.35741e-05	73	170	ENSG00000110375	ENST00000264031	1	-100	1		validated	0.638783	1.25323e-15
35707	P2RX6P	ENST00000439119	isoform	isoform.specific	-0.0554928	0.604392	0.00704172	1.39618e-05	74	170	ENSG00000206145	ENST00000439119	2	-100	1		validated	0.634407	8.14414e-07
35708	RP1-124C6.1	ENST00000430728	isoform	isoform.specific	0.151558	0.602301	0.00704172	1.40081e-05	75	170	ENSG00000232316	ENST00000430728	2	-100	1		validated	0.637519	4.78561e-15
35711	CDS1	ENST00000511298	isoform	isoform.specific	0.225017	0.61919	0.00704172	1.44241e-05	78	170	ENSG00000163624	ENST00000511298	2	0.746487	0.0153265		validated	0.656122	1.41808e-17
35715	GABRE	ENST00000385020	isoform	isoform.specific	0.57717	0.606081	0.00750082	1.62867e-05	82	170	ENSG00000102287	ENST00000385020	13	0.610503	0.145155		validated	0.636301	0.00147725
35716	VGLL1	ENST00000370634	isoform	isoform.specific	0.0156781	0.612521	0.00750082	1.64168e-05	83	170	ENSG00000102243	ENST00000370634	4	0.629575	0.0930227		validated	0.655214	1.81138e-16

## Sheet: lapatinib
	symbol	biomarker.id	type	specificity	estimate	cindex	fdr	pvalue	rank	delta.rank	gene.id	transcript.id	isoforms.no	breast	breast_pvalue	gCSI.specificity	bootstrap.validation.stat	gCSI.cindex	gCSI.bootstrap.pvalue
35639	SCEL	ENST00000349847	isoform	isoform.specific	0.0210041	0.636098	9.30431e-10	2.61078e-14	1	166	ENSG00000136155	ENST00000349847	4	0.746053	0.654456		validated	0.668864	8.08515e-18
35641	IGFL1	ENST00000437936	isoform	common	0.0260506	0.632712	4.1135e-09	3.46273e-13	3	2	ENSG00000188293	ENST00000437936	1	0.518111	0.503112		validated	0.65752	8.50218e-05
35643	SPRR3	ENST00000295367	isoform	common	0.0552389	0.62776	1.49921e-08	2.10339e-12	6	55	ENSG00000163209	ENST00000295367	1	0.737979	0.194136		validated	0.671292	3.51478e-17
35644	ALPP	ENST00000392027	isoform	isoform.specific	0.0127431	0.626535	6.0417e-08	1.01718e-11	7	162	ENSG00000163283	ENST00000392027	3	-100	1		validated	0.662473	8.28497e-07
35645	ANKRD2	ENST00000370655	isoform	isoform.specific	0.0301308	0.62634	2.76767e-06	5.43625e-10	9	161	ENSG00000165887	ENST00000370655	4	-100	1		validated	0.660758	0.000547921
35646	ADAMTSL1	ENST00000496521	isoform	isoform.specific	-0.401101	0.625689	4.53229e-06	1.01741e-09	10	161	ENSG00000178031	ENST00000496521	13	-100	1		validated	0.656561	4.92892e-07
35647	IL36RN	ENST00000346807	isoform	isoform.specific	0.0452634	0.62189	7.53327e-06	1.90245e-09	11	161	ENSG00000136695	ENST00000346807	3	-100	1		validated	0.660301	3.74585e-11
35648	TFAP2C	ENST00000416606	isoform	isoform.specific	0.115449	0.635006	1.63392e-05	4.58476e-09	12	161	ENSG00000087510	ENST00000416606	2	0.616364	0.146712		validated	0.663879	1.18154e-09
35653	UPK3B	ENST00000394849	isoform	isoform.specific	0.0149256	0.630932	2.31983e-05	9.76414e-09	17	160	ENSG00000243566	ENST00000394849	5	-100	1		validated	0.656392	5.15509e-11
35654	GAST	ENST00000329402	isoform	isoform.specific	0.0337709	0.6214	2.92303e-05	1.37193e-08	18	160	ENSG00000184502	ENST00000329402	1	-100	1		validated	0.660623	6.2726e-09
35656	PHC2	ENST00000468406	isoform	isoform.specific	-0.0295639	0.626903	3.00741e-05	1.51898e-08	20	160	ENSG00000134686	ENST00000468406	12	0.858674	0.242696		validated	0.655354	0.00170721
35658	PADI1	ENST00000375471	isoform	isoform.specific	0.0238612	0.624174	3.03494e-05	1.7032e-08	22	159	ENSG00000142623	ENST00000375471	3	0.751429	0.248448		validated	0.666295	1.73243e-12
35661	BPIFB1	ENST00000253354	isoform	isoform.specific	0.0260074	0.624609	3.12215e-05	2.01497e-08	25	159	ENSG00000125999	ENST00000253354	1	0.715973	0.0975297		validated	0.655902	0.0188332
35663	ERP27	ENST00000540097	isoform	isoform.specific	0.0185796	0.625379	3.66666e-05	2.57216e-08	27	159	ENSG00000139055	ENST00000540097	3	0.648858	0.125126		validated	0.669901	2.97613e-13
35665	GPR87	ENST00000260843	isoform	isoform.specific	0.0198426	0.632019	6.00986e-05	4.64874e-08	30	104	ENSG00000138271	ENST00000260843	2	0.616322	0.545826		validated	0.663725	4.67683e-07
35667	CH17-335B8.4	ENST00000624718	isoform	isoform.specific	0.768935	0.622046	6.14909e-05	5.00375e-08	32	157	ENSG00000279458	ENST00000624718	1	0.626343	0.17936		validated	0.661449	5.62804e-15
35668	CTC-518B2.8	ENST00000599166	isoform	isoform.specific	0.0611901	0.624489	7.41992e-05	6.24608e-08	33	157	ENSG00000269741	ENST00000599166	1	-100	1		validated	0.661655	8.92758e-13
35670	ZFR2	ENST00000586578	isoform	isoform.specific	-0.0231839	0.622594	0.000130755	1.17408e-07	35	157	ENSG00000105278	ENST00000586578	3	0.539717	0.64739		validated	0.657978	3.60048e-05
35671	NECTIN4	ENST00000368012	isoform	isoform.specific	0.0307969	0.642584	0.000222296	2.05841e-07	36	157	ENSG00000143217	ENST00000368012	2	0.644841	0.127517		validated	0.667479	7.23996e-11
35672	CDRT1	ENST00000395906	isoform	isoform.specific	0.0453336	0.624272	0.000225788	2.1541e-07	37	157	ENSG00000241322	ENST00000395906	7	0.543459	0.602106		validated	0.654142	0.000439595
35675	RP11-327J17.2	ENST00000558449	isoform	isoform.specific	0.103059	0.621299	0.000440242	4.57067e-07	40	156	ENSG00000259359	ENST00000558449	1	-100	1		validated	0.657756	2.34576e-06
35676	TACSTD2	ENST00000371225	isoform	common	0.0138934	0.633298	0.000724878	7.90731e-07	41	19	ENSG00000184292	ENST00000371225	1	0.639098	0.127324		validated	0.684669	8.83768e-18
35677	FGD6	ENST00000551521	isoform	isoform.specific	0.0469717	0.625541	0.000724878	7.93261e-07	42	155	ENSG00000180263	ENST00000551521	6	-100	1		validated	0.663935	0.00194793
35678	PCSK1	ENST00000311106	isoform	isoform.specific	-0.0075908	0.622381	0.000862527	9.68098e-07	43	155	ENSG00000175426	ENST00000311106	3	-100	1		validated	0.666612	3.4806e-09
35680	TMEFF2	ENST00000392314	isoform	isoform.specific	-0.105381	0.624663	0.00150604	1.77489e-06	45	155	ENSG00000144339	ENST00000392314	4	0.77667	0.585406		validated	0.673765	2.63133e-15
35681	MIR205HG	ENST00000419143	isoform	isoform.specific	1.16745	0.632005	0.00151638	1.82963e-06	46	155	ENSG00000230937	ENST00000419143	9	-100	1		validated	0.668486	6.25832e-16
35684	TLX1	ENST00000463716	isoform	isoform.specific	-0.19371	0.627537	0.00187999	2.42661e-06	49	155	ENSG00000107807	ENST00000463716	3	0.792862	0.361616		validated	0.654251	5.07399e-05
21855	PPP1R13L	PPP1R13L	gene	gene.specific	0.0177664	0.625821	0.00193854	2.17581e-07	50	57443	ENSG00000104881	ENST00000360957	9	0.592105	0.251141		validated	0.669001	2.08276e-14
35686	GJB3	ENST00000373362	isoform	isoform.specific	0.0290998	0.635453	0.00220105	3.00894e-06	52	154	ENSG00000188910	ENST00000373362	2	-100	1		validated	0.678344	2.59522e-18
35687	SPATA6	ENST00000471975	isoform	isoform.specific	-0.0804022	0.62252	0.00220105	3.02631e-06	53	154	ENSG00000132122	ENST00000471975	9	-100	1		validated	0.659726	0.0193128
35689	ANK2	ENST00000503423	isoform	isoform.specific	-0.0294262	0.621341	0.00348443	4.98642e-06	56	153	ENSG00000145362	ENST00000503423	16	-100	1		validated	0.664596	1.05062e-07
160	RP11-635N19.3	RP11-635N19.3	gene	gene.specific	0.094149	0.62224	0.00405644	6.82941e-07	57	35741	ENSG00000269989	ENST00000602456	1	0.476022	0.755639		validated	0.674978	6.37381e-18
35690	KRT17	ENST00000577817	isoform	isoform.specific	0.0175472	0.622604	0.00506124	7.38493e-06	58	152	ENSG00000128422	ENST00000577817	6	0.573124	0.723918		validated	0.660405	1.62958e-06
38	TACSTD2	TACSTD2	gene	common	0.0136416	0.634713	0.00663792	1.30382e-06	60	19	ENSG00000184292	ENST00000371225	1	0.650376	0.127939		validated	0.685804	3.01667e-18
5	SPRR3	SPRR3	gene	common	0.0375216	0.62285	0.00702895	1.77509e-06	61	55	ENSG00000163209	ENST00000295367	1	0.639474	0.216034		validated	0.664857	1.35658e-12
35694	MUC16	ENST00000599436	isoform	isoform.specific	0.0231386	0.626536	0.00769488	1.20914e-05	65	149	ENSG00000181143	ENST00000599436	4	-100	1		validated	0.654942	0.00642991

## Sheet: paclitaxel
	symbol	biomarker.id	type	specificity	estimate	cindex	fdr	pvalue	rank	delta.rank	gene.id	transcript.id	isoforms.no	breast	breast_pvalue	gCSI.specificity	bootstrap.validation.stat	gCSI.cindex	gCSI.bootstrap.pvalue
1	ABCB1	ABCB1	gene	common	-0.0461048	0.633694	8.81962e-14	2.47478e-18	1	2	ENSG00000085563	ENST00000622132	5	0.555985	0.359901		validated	0.674037	1.88593e-07
35639	ABCB1	ENST00000622132	isoform	common	-0.0451468	0.632553	4.44894e-13	1.24837e-17	3	2	ENSG00000085563	ENST00000622132	5	-100	1		validated	0.680323	4.32376e-18
5	HNRNPA1P9	HNRNPA1P9	gene	common	-0.403176	0.611423	3.27535e-12	3.9115e-16	8	2	ENSG00000231956	ENST00000450624	1	-100	1		validated	0.668818	1.91927e-11
35643	HNRNPA1P9	ENST00000450624	isoform	common	-0.431092	0.61242	3.88667e-12	5.45298e-16	10	2	ENSG00000231956	ENST00000450624	1	-100	1		validated	0.669725	2.82966e-13
35644	ABCB4	ENST00000467983	isoform	isoform.specific	-0.420985	0.612278	2.82718e-11	4.75982e-15	14	1002	ENSG00000005471	ENST00000467983	9	-100	1		validated	0.667837	0.0111633
53	STX10	STX10	gene	common	0.0586411	0.604721	3.94442e-10	2.10292e-13	34	84	ENSG00000104915	ENST00000587230	11	0.540541	0.534091		validated	0.66635	0.00132
33639	SNORD36A	SNORD36A	gene	gene.specific	0.0503366	0.602457	2.03045e-09	1.53492e-12	48	69229	ENSG00000199744		1	-100	1		validated	0.66392	0.00991722
35661	PIPOX	ENST00000419875	isoform	isoform.specific	-0.561297	0.600646	2.52666e-09	1.63065e-12	50	973	ENSG00000179761	ENST00000419875	4	-100	1		validated	0.671762	0.0127681
35667	ENPP7P3	ENST00000509123	isoform	isoform.specific	-1.17044	0.599537	1.11717e-08	9.09083e-12	65	961	ENSG00000248618	ENST00000509123	1	0.611504	0.0597496		validated	0.666135	0.032294
35684	PPP1R9A	ENST00000433881	isoform	isoform.specific	-0.0405772	0.60115	3.06638e-07	3.95795e-10	100	933	ENSG00000158528	ENST00000433881	8	0.475809	0.658641		validated	0.666749	0.00371716
73	ANP32B	ANP32B	gene	common	0.0673522	0.610075	4.89336e-07	7.96383e-10	107	53	ENSG00000136938	ENST00000339399	3	0.588803	0.284281		validated	0.667663	1.39724e-05
35701	ARAP1-AS2	ENST00000500163	isoform	isoform.specific	-0.133533	0.599349	1.79399e-06	3.17137e-09	139	901	ENSG00000245148	ENST00000500163	1	-100	1		validated	0.6679	0.0211615
35707	STXBP6	ENST00000323944	isoform	common	-0.0355886	0.600522	2.62823e-06	5.0886e-09	154	45	ENSG00000168952	ENST00000323944	7	-100	1		validated	0.663889	0.00383318
35711	ANP32B	ENST00000339399	isoform	common	0.0447583	0.603984	3.28608e-06	6.73113e-09	160	53	ENSG00000136938	ENST00000339399	3	0.592664	0.293464		validated	0.670683	4.27767e-05
35729	HMP19	ENST00000303177	isoform	isoform.specific	-0.0309645	0.597095	1.48635e-05	3.82001e-08	192	861	ENSG00000170091	ENST00000303177	3	-100	1		validated	0.659526	0.000330021
374	CDCA4	CDCA4	gene	gene.specific	0.0481629	0.599422	1.94401e-05	5.67307e-08	201	461	ENSG00000170779	ENST00000336219	2	0.611969	0.335674		validated	0.66587	0.0113666
105	C18orf32	C18orf32	gene	common	-0.0484783	0.605485	2.38421e-05	7.49289e-08	210	12	ENSG00000177576	ENST00000318240	3	0.565637	0.421996		validated	0.663535	0.00973672
35743	C18orf32	ENST00000318240	isoform	common	-0.0329233	0.600047	3.61198e-05	1.0642e-07	222	12	ENSG00000177576	ENST00000318240	3	0.563707	0.334248		validated	0.666807	1.57672e-05
316	MAGOH	MAGOH	gene	gene.specific	0.0522475	0.595119	7.66601e-05	2.7964e-07	251	303	ENSG00000162385	ENST00000371470	4	0.583012	0.482498		validated	0.673271	3.55258e-09
35768	LINGO2	ENST00000493941	isoform	isoform.specific	-0.368117	0.598031	8.83288e-05	3.22205e-07	260	813	ENSG00000174482	ENST00000493941	2	0.600714	0.560279		validated	0.66581	1.18802e-08
35770	SCIN	ENST00000297029	isoform	isoform.specific	-0.0209454	0.595399	9.6908e-05	3.58939e-07	264	811	ENSG00000006747	ENST00000297029	5	-100	1		validated	0.668107	0.0128819
35782	HTR7	ENST00000336152	isoform	isoform.specific	0.0499925	0.601812	0.000162116	6.55052e-07	285	797	ENSG00000148680	ENST00000336152	3	0.686486	0.368363		validated	0.667735	9.22963e-08
30191	DDX39B	DDX39B	gene	gene.specific	0.0620843	0.595578	0.000285317	1.2009e-06	303	65526	ENSG00000198563	ENST00000481456	21	0.505792	0.966971		validated	0.666374	0.0276275
35815	RP11-862L9.3	ENST00000577364	isoform	isoform.specific	-0.158087	0.597235	0.000661983	3.28781e-06	337	771	ENSG00000266844	ENST00000577364	1	-100	1		validated	0.662657	0.000149943
35821	HS3ST6	ENST00000454677	isoform	isoform.specific	-0.122115	0.596113	0.000907579	4.66039e-06	346	420	ENSG00000162040	ENST00000454677	1	0.671454	0.409632		validated	0.665811	1.06177e-05
35829	RP11-548N1.1	ENST00000454879	isoform	isoform.specific	-0.714695	0.600122	0.0011548	6.18911e-06	363	371	ENSG00000233562	ENST00000454879	1	0.542183	0.700213		validated	0.668572	0.000852059
27447	MIR568	MIR568	gene	gene.specific	-0.0408865	0.598211	0.00144445	7.17401e-06	379	62706	ENSG00000259976	ENST00000385036	2	0.588803	0.456099		validated	0.662112	0.00129045
35856	ENPP5	ENST00000230565	isoform	isoform.specific	-0.0441896	0.596329	0.00221783	1.35666e-05	399	740	ENSG00000112796	ENST00000230565	3	0.691822	0.0396415		validated	0.677693	2.08781e-16
35869	CBX3P7	ENST00000532876	isoform	isoform.specific	-0.0787313	0.592	0.00319504	2.07097e-05	422	163	ENSG00000197692	ENST00000532876	1	-100	1		validated	0.6608	0.0267651
35890	DQX1	ENST00000498552	isoform	isoform.specific	1.10353	0.592551	0.00478133	3.38093e-05	449	711	ENSG00000144045	ENST00000498552	8	0.710603	0.371851		validated	0.66515	0.00255105
35922	DRAIC	ENST00000559029	isoform	isoform.specific	-1.37988	0.594599	0.0081473	6.4926e-05	498	681	ENSG00000245750	ENST00000559029	3	0.654391	0.352456		validated	0.671022	5.01177e-12
35925	RP11-14C10.6	ENST00000610780	isoform	isoform.specific	-0.924315	0.59471	0.00850701	6.85087e-05	501	681	ENSG00000277210	ENST00000610780	1	-100	1		validated	0.667679	1.89272e-06
451	RPP40	RPP40	gene	gene.specific	0.0457568	0.597592	0.00955594	5.81862e-05	506	282	ENSG00000124787	ENST00000380051	6	-100	1		validated	0.67024	1.48441e-05

## Sheet: PD-0325901
	symbol	biomarker.id	type	specificity	estimate	cindex	fdr	pvalue	rank	delta.rank	gene.id	transcript.id	isoforms.no	breast	breast_pvalue	gCSI.specificity	bootstrap.validation.stat	gCSI.cindex	gCSI.bootstrap.pvalue
2	RP11-715J22.2	RP11-715J22.2	gene	common	-0.247435	0.654682	1.16644e-14	2.06566e-18	1	56	ENSG00000259895	ENST00000563775	1	-100	1		validated	0.689155	0.0218698
3	RPS27P25	RPS27P25	gene	common	-0.313442	0.65086	1.16644e-14	2.76298e-18	2	56	ENSG00000239881	ENST00000469928	1	-100	1		validated	0.69306	1.95691e-12
7	S100A11	S100A11	gene	common	0.0234808	0.658682	1.16644e-14	3.85127e-18	3	59	ENSG00000163191	ENST00000271638	2	0.57936	0.10167		validated	0.694434	7.07693e-09
14	ATP6V1G2	ATP6V1G2	gene	common	-0.0837898	0.664116	1.16644e-14	2.03555e-18	5	64	ENSG00000213760	ENST00000303892	6	0.632587	0.346479		validated	0.695785	2.1093e-10
29	ZCCHC18	ZCCHC18	gene	common	-0.0718156	0.652179	1.16644e-14	7.14382e-18	7	84	ENSG00000166707	ENST00000422784	5	0.48787	0.342839		validated	0.689307	0.000640973
30	FOSL1	FOSL1	gene	common	0.0199586	0.656876	1.16644e-14	5.91699e-18	8	84	ENSG00000175592	ENST00000312562	5	0.612967	0.294536		validated	0.691437	0.000171131
39	TOR4A	TOR4A	gene	common	0.0336612	0.659518	1.16644e-14	6.28748e-18	11	99	ENSG00000198113	ENST00000357503	1	-100	1		validated	0.696048	3.17669e-12
64	CASP4	CASP4	gene	common	0.0287953	0.652631	1.16644e-14	7.34208e-18	13	168	ENSG00000196954	ENST00000533730	13	0.609168	0.273948		validated	0.690525	3.30121e-05
120	TCF4	TCF4	gene	common	-0.0342025	0.653649	1.16644e-14	8.83714e-18	14	286	ENSG00000196628	ENST00000629387	60	0.495617	0.4722		validated	0.688082	0.000146012
279	TMBIM1	TMBIM1	gene	common	0.0354373	0.657995	1.16644e-14	3.47124e-18	16	583	ENSG00000135926	ENST00000396809	24	-100	1		validated	0.690905	0.00921233
284	RALB	RALB	gene	common	0.0481253	0.659194	1.16644e-14	2.55922e-18	17	592	ENSG00000144118	ENST00000272519	8	-100	1		validated	0.696226	3.12829e-10
499	USP49	USP49	gene	common	-0.0854594	0.659862	1.16644e-14	3.30558e-18	18	1030	ENSG00000164663	ENST00000394253	4	0.566502	0.426341		validated	0.7011	4.67737e-13
1062	FXYD5	FXYD5	gene	common	0.0214199	0.650915	1.16644e-14	8.47397e-18	20	2142	ENSG00000089327	ENST00000543307	13	0.552392	0.606633		validated	0.689045	2.53837e-05
1373	RP11-230C9.4	RP11-230C9.4	gene	gene.specific	-0.198737	0.650241	1.16644e-14	4.03589e-18	23	2733	ENSG00000271265	ENST00000604082	1	-100	1		validated	0.691173	0.000722251
2174	TNFRSF13C	TNFRSF13C	gene	gene.specific	-0.0583715	0.654777	1.16644e-14	8.35139e-18	24	37788	ENSG00000159958	ENST00000291232	2	0.561493	0.55593		validated	0.688513	0.0442195
15473	DHX32	DHX32	gene	gene.specific	0.0607113	0.660136	1.16644e-14	4.71954e-18	25	51086	ENSG00000089876	ENST00000284690	3	0.559531	0.585615		validated	0.693611	4.27533e-06
16758	TNFRSF1A	TNFRSF1A	gene	gene.specific	0.0368471	0.658427	1.16644e-14	3.85106e-18	26	52370	ENSG00000067182	ENST00000539372	16	-100	1		validated	0.693003	0.0029582
378	ETV4	ETV4	gene	common	0.0430298	0.674248	1.26437e-14	9.94637e-18	28	766	ENSG00000175832	ENST00000591713	11	0.611714	0.056897		validated	0.693282	2.13904e-08
1091	RP11-715J22.3	RP11-715J22.3	gene	common	-0.11078	0.652325	1.29992e-14	1.13074e-17	31	2190	ENSG00000260095	ENST00000561653	1	0.581823	0.440902		validated	0.692248	1.43569e-07
45	SEPT1	SEPT1	gene	common	-0.0486676	0.652692	1.3379e-14	1.24155e-17	32	85	ENSG00000180096	ENST00000321367	8	-100	1		validated	0.693998	0.00831487
59	CAPN2	CAPN2	gene	common	0.0326156	0.652833	1.3379e-14	1.22004e-17	33	132	ENSG00000162909	ENST00000295006	12	0.52413	0.80774		validated	0.690528	5.67081e-09
1399	RP11-230C9.2	RP11-230C9.2	gene	gene.specific	-0.197029	0.65361	1.3379e-14	1.27641e-17	34	2766	ENSG00000271551	ENST00000603191	1	0.636219	0.139814		validated	0.689825	8.87209e-07
47	AUTS2	AUTS2	gene	common	-0.0314463	0.649287	1.49917e-14	1.55646e-17	36	101	ENSG00000158321	ENST00000403018	15	0.615263	0.148624		validated	0.694505	6.06416e-06
543	SLC35D2	SLC35D2	gene	common	0.0637258	0.662882	1.49917e-14	1.52537e-17	37	1080	ENSG00000130958	ENST00000482643	5	0.537322	0.569582		validated	0.705449	2.11402e-15
33	E2F2	E2F2	gene	common	-0.0475016	0.656633	1.52942e-14	1.63078e-17	38	57	ENSG00000007968	ENST00000361729	2	0.589588	0.102129		validated	0.690682	0.00180401
10	RP1-172N19.5	RP1-172N19.5	gene	common	-0.116594	0.653298	1.88322e-14	2.27225e-17	43	22	ENSG00000269911	ENST00000602508	1	0.50739	0.436723		validated	0.697038	4.01192e-11
57	YPEL1	YPEL1	gene	common	-0.0576838	0.653771	2.10896e-14	2.66298e-17	45	114	ENSG00000100027	ENST00000339468	3	-100	1		validated	0.692529	3.27079e-08
32	ZNF157	ZNF157	gene	common	-0.176709	0.648363	2.36569e-14	3.11991e-17	47	47	ENSG00000147117	ENST00000377073	1	0.536474	0.468918		validated	0.69782	1.53325e-12
6623	LL0XNC01-240C2.1	LL0XNC01-240C2.1	gene	gene.specific	-0.0730819	0.654577	2.39248e-14	3.22237e-17	48	42213	ENSG00000235946	ENST00000441761	1	-100	1		validated	0.700665	2.9549e-12
34	RP11-715J22.6	RP11-715J22.6	gene	common	-0.081446	0.653881	2.49827e-14	3.43497e-17	49	47	ENSG00000260293	ENST00000561847	1	-100	1		validated	0.692305	1.75406e-07
8788	RP11-297C4.6	RP11-297C4.6	gene	gene.specific	-0.0524037	0.651997	2.68044e-14	3.83587e-17	51	44375	ENSG00000280137	ENST00000624127	1	0.427558	0.675327		validated	0.691014	0.000192564
5274	CLIC1	CLIC1	gene	gene.specific	0.0522067	0.649934	2.72573e-14	3.97715e-17	52	40860	ENSG00000213719	ENST00000375780	4	0.557652	0.422492		validated	0.694895	3.02709e-12
996	RP11-797H7.1	RP11-797H7.1	gene	common	-0.0725548	0.647693	3.00717e-14	4.55657e-17	54	1968	ENSG00000234338	ENST00000427545	1	0.580696	0.281937		validated	0.693659	4.14048e-06
68	RNU7-81P	RNU7-81P	gene	common	-0.328075	0.645067	3.14757e-14	4.85763e-17	55	132	ENSG00000252507	ENST00000516698	1	0.481423	0.723022		validated	0.687932	0.000132999
35639	GRM2	ENST00000464585	isoform	common	-0.132837	0.648592	3.41525e-14	2.83274e-18	56	706	ENSG00000164082	ENST00000464585	1	-100	1		validated	0.70297	1.66318e-16
35640	RP11-715J22.2	ENST00000563775	isoform	common	-0.258275	0.650043	3.41525e-14	3.89012e-18	57	56	ENSG00000259895	ENST00000563775	1	-100	1		validated	0.689049	0.000355851
35641	RPS27P25	ENST00000469928	isoform	common	-0.400988	0.647613	3.41525e-14	3.98789e-18	58	56	ENSG00000239881	ENST00000469928	1	0.535954	0.544141		validated	0.696044	2.07857e-09
35642	KCNB2	ENST00000523207	isoform	common	-0.0593108	0.651384	3.41525e-14	5.19266e-18	59	1440	ENSG00000182674	ENST00000523207	1	0.456166	0.89751		validated	0.706085	2.67458e-18
35643	CCDC177	ENST00000599174	isoform	common	-0.107	0.645528	3.41525e-14	6.85286e-18	60	317	ENSG00000267909	ENST00000599174	1	0.666791	0.40385		validated	0.689976	0.000113188
35644	BEST3	ENST00000552295	isoform	isoform.specific	-2.06932	0.654684	3.41525e-14	7.09918e-18	61	3952	ENSG00000127325	ENST00000552295	3	-100	1		validated	0.694203	4.93581e-06
35645	S100A11	ENST00000271638	isoform	common	0.0234225	0.658662	3.41525e-14	7.86468e-18	62	59	ENSG00000163191	ENST00000271638	2	0.57936	0.102043		validated	0.692808	3.28711e-07
35646	DISP3	ENST00000294484	isoform	common	-0.104597	0.646689	3.41525e-14	9.83987e-18	63	995	ENSG00000204624	ENST00000294484	2	-100	1		validated	0.694466	1.14757e-16
35647	SEZ6	ENST00000544224	isoform	isoform.specific	-0.13446	0.646167	3.41525e-14	1.06993e-17	64	3200	ENSG00000063015	ENST00000544224	2	0.826271	0.114955		validated	0.703166	1.18807e-17
35648	RP1-172N19.5	ENST00000602508	isoform	common	-0.132366	0.651231	3.41525e-14	1.22132e-17	65	22	ENSG00000269911	ENST00000602508	1	0.50739	0.437066		validated	0.693336	8.86174e-12
35650	PPM1E	ENST00000308249	isoform	common	-0.0517882	0.649696	3.41525e-14	1.27715e-17	67	246	ENSG00000175175	ENST00000308249	1	-100	1		validated	0.697413	7.69577e-13
35651	HRH3	ENST00000340177	isoform	common	-0.0913593	0.649627	3.41525e-14	1.31589e-17	68	310	ENSG00000101180	ENST00000340177	1	0.574076	0.573407		validated	0.702226	1.68534e-14
35652	ATP6V1G2	ENST00000303892	isoform	common	-0.0770082	0.652177	3.41525e-14	1.55713e-17	69	64	ENSG00000213760	ENST00000303892	6	0.612541	0.36434		validated	0.692518	6.14748e-09
35653	UBE2QL1	ENST00000399816	isoform	common	-0.0342631	0.645689	3.41525e-14	1.61159e-17	70	1379	ENSG00000215218	ENST00000399816	1	-100	1		validated	0.691902	1.26111e-11
35654	KLHL32	ENST00000369261	isoform	common	-0.155352	0.65094	3.41525e-14	1.67719e-17	71	446	ENSG00000186231	ENST00000369261	3	-100	1		validated	0.695036	4.75945e-07
35655	DLGAP3	ENST00000235180	isoform	common	-0.0937413	0.648795	3.41525e-14	1.72273e-17	72	394	ENSG00000116544	ENST00000235180	2	0.510184	0.569175		validated	0.713786	1.97796e-18
35656	KHDRBS2	ENST00000281156	isoform	common	-0.084154	0.643025	3.41525e-14	1.76666e-17	73	467	ENSG00000112232	ENST00000281156	1	-100	1		validated	0.688634	0.0468511
35657	ELAVL3	ENST00000359227	isoform	common	-0.0578724	0.653426	3.41525e-14	1.83506e-17	74	1218	ENSG00000196361	ENST00000359227	2	0.649182	0.637305		validated	0.70147	9.37734e-18
35658	TMEM151B	ENST00000451188	isoform	isoform.specific	-0.0970522	0.650866	3.41525e-14	1.91663e-17	75	3269	ENSG00000178233	ENST00000451188	1	-100	1		validated	0.697829	4.62222e-10
37	RIMS3	RIMS3	gene	common	-0.0475563	0.651586	3.46044e-14	5.43759e-17	76	31	ENSG00000117016	ENST00000372684	2	-100	1		validated	0.69262	0.000485024
189	POLR3KP2	POLR3KP2	gene	common	-0.559298	0.638977	3.58588e-14	5.83594e-17	77	352	ENSG00000265469	ENST00000581517	1	0.698305	0.292585		validated	0.701883	8.65473e-15
23	RAB39B	RAB39B	gene	common	-0.0626575	0.657482	3.59806e-14	6.05768e-17	79	5	ENSG00000155961	ENST00000369454	1	-100	1		validated	0.6896	0.00190578
2138	LINC00634	LINC00634	gene	gene.specific	-0.147977	0.649982	3.59806e-14	6.04886e-17	80	37696	ENSG00000205704	ENST00000381348	1	0.52438	0.626012		validated	0.701108	1.06104e-12
35659	JAKMIP2	ENST00000504845	isoform	common	-1.31426	0.654541	3.67491e-14	2.16547e-17	81	31	ENSG00000176049	ENST00000504845	5	-100	1		validated	0.700869	9.61405e-13
35660	RP11-430H10.1	ENST00000524565	isoform	common	-0.200272	0.646973	3.87823e-14	2.3941e-17	82	1282	ENSG00000254427	ENST00000524565	2	-100	1		validated	0.698763	1.79e-11
35661	RAB39B	ENST00000369454	isoform	common	-0.0619409	0.658914	4.05001e-14	2.61379e-17	84	5	ENSG00000155961	ENST00000369454	1	-100	1		validated	0.696421	3.83256e-11
35662	CARMIL2	ENST00000602562	isoform	common	-0.0817664	0.662526	4.26329e-14	2.87106e-17	86	686	ENSG00000159753	ENST00000602562	12	0.625789	0.0777582		validated	0.689993	0.000515585
35663	DOK6	ENST00000382713	isoform	common	-0.0590548	0.645213	4.32862e-14	3.03695e-17	87	2169	ENSG00000206052	ENST00000382713	3	0.58599	0.498813		validated	0.696607	9.37891e-15
35666	DUSP26	ENST00000256261	isoform	common	-0.0498332	0.651606	4.6626e-14	3.7289e-17	90	1619	ENSG00000133878	ENST00000256261	2	0.67096	0.330697		validated	0.708597	1.95945e-17
35667	ZCCHC18	ENST00000422784	isoform	common	-0.118691	0.652151	4.6626e-14	3.85812e-17	91	84	ENSG00000166707	ENST00000422784	5	0.599311	0.341916		validated	0.69913	8.97496e-10
35668	FOSL1	ENST00000312562	isoform	common	0.0201573	0.655126	4.6626e-14	3.94638e-17	92	84	ENSG00000175592	ENST00000312562	5	0.606704	0.351386		validated	0.687745	2.94928e-06
35670	ZNF157	ENST00000377073	isoform	common	-0.314776	0.649687	4.6626e-14	4.18663e-17	94	47	ENSG00000147117	ENST00000377073	1	0.687821	0.488685		validated	0.70091	1.33691e-17
35671	E2F2	ENST00000361729	isoform	common	-0.0471688	0.655651	4.77617e-14	4.52276e-17	95	57	ENSG00000007968	ENST00000361729	2	0.587376	0.100013		validated	0.694046	1.68483e-06
35672	RP11-715J22.6	ENST00000561847	isoform	common	-0.082555	0.653141	4.77617e-14	4.55665e-17	96	47	ENSG00000260293	ENST00000561847	1	-100	1		validated	0.696592	0.00180401
79	MLKL	MLKL	gene	common	0.0405315	0.652011	5.09369e-14	9.14744e-17	98	111	ENSG00000168404	ENST00000308807	7	-100	1		validated	0.697462	4.77786e-12
35673	MAP4K1	ENST00000591921	isoform	common	-0.0886363	0.655654	5.69255e-14	5.59065e-17	102	92	ENSG00000104814	ENST00000591921	15	0.474488	0.655737		validated	0.679786	0.0303547
35674	CAND2	ENST00000456430	isoform	common	-0.0484976	0.648361	6.27246e-14	6.33617e-17	104	51	ENSG00000144712	ENST00000456430	2	0.555457	0.459994		validated	0.692577	2.68494e-10
35675	RIMS3	ENST00000372684	isoform	common	-0.0488864	0.651909	7.57174e-14	7.86111e-17	107	31	ENSG00000117016	ENST00000372684	2	-100	1		validated	0.694053	1.83043e-08
35676	IKZF1	ENST00000359197	isoform	common	-0.0716422	0.652742	8.05512e-14	8.79882e-17	109	184	ENSG00000185811	ENST00000359197	16	0.456166	0.89751		validated	0.687436	0.000156026
35677	TOR4A	ENST00000357503	isoform	common	0.033198	0.655431	8.05512e-14	8.81502e-17	110	99	ENSG00000198113	ENST00000357503	1	-100	1		validated	0.704875	1.04379e-14
35678	FRRS1L	ENST00000561981	isoform	isoform.specific	-0.0941613	0.640641	8.19474e-14	9.19775e-17	111	3904	ENSG00000260230	ENST00000561981	1	0.639665	0.564334		validated	0.700229	4.9172e-13
35680	POU2AF1	ENST00000393067	isoform	common	-0.0370406	0.650821	8.53038e-14	1.00587e-16	114	359	ENSG00000110777	ENST00000393067	8	0.635686	0.40792		validated	0.706277	1.46047e-17
35682	LTBR	ENST00000228918	isoform	common	0.0336455	0.658502	8.53038e-14	1.06382e-16	116	104	ENSG00000111321	ENST00000228918	15	0.538323	0.598896		validated	0.69818	3.19034e-11
35683	SEPT1	ENST00000321367	isoform	common	-0.0430581	0.648624	8.53038e-14	1.07713e-16	117	85	ENSG00000180096	ENST00000321367	8	-100	1		validated	0.69536	0.000664423
371	SMOX	SMOX	gene	common	0.028803	0.647813	8.84502e-14	1.81179e-16	118	664	ENSG00000088826	ENST00000305958	10	-100	1		validated	0.693358	0.00550091
96	GPR173	GPR173	gene	common	-0.0430157	0.648504	8.88279e-14	1.96721e-16	120	113	ENSG00000184194	ENST00000332582	2	-100	1		validated	0.695763	3.25418e-12
366	RP1-290F12.3	RP1-290F12.3	gene	common	-0.114838	0.647451	8.88279e-14	1.94403e-16	121	653	ENSG00000270497	ENST00000605804	1	0.585652	0.510542		validated	0.706896	3.19134e-16
646	RP11-87G24.6	RP11-87G24.6	gene	common	-0.072975	0.65026	8.88279e-14	1.98679e-16	122	1190	ENSG00000267521	ENST00000591422	1	0.586601	0.108138		validated	0.690023	0.000509334
365	DOCK5	DOCK5	gene	common	0.0375344	0.653139	9.29575e-14	2.11279e-16	126	647	ENSG00000147459	ENST00000276440	11	-100	1		validated	0.695648	3.72272e-10
73	NPAS2	NPAS2	gene	common	0.0348652	0.655204	9.9702e-14	2.35001e-16	129	70	ENSG00000170485	ENST00000335681	11	0.707982	0.00240911		validated	0.696695	3.17669e-12
2247	MIAT_exon5_1	MIAT_exon5_1	gene	gene.specific	-0.0259363	0.645656	1.0054e-13	2.39797e-16	130	37755	ENSG00000277941	ENST00000618919	1	0.543355	0.441737		validated	0.695089	2.2328e-06
322	NTN3	NTN3	gene	common	-0.107337	0.652327	1.05417e-13	2.60106e-16	131	549	ENSG00000162068	ENST00000293973	1	-100	1		validated	0.693879	2.34576e-06
405	RPL23AP94	RPL23AP94	gene	common	-0.393249	0.641654	1.05417e-13	2.55423e-16	132	724	ENSG00000248439	ENST00000512518	1	0.553083	0.595254		validated	0.694113	4.04036e-12
35684	SEPT3	ENST00000396417	isoform	isoform.specific	-0.0520558	0.644085	1.13536e-13	1.46547e-16	135	3881	ENSG00000100167	ENST00000396417	6	-100	1		validated	0.692158	9.97843e-10
35685	AUTS2	ENST00000403018	isoform	common	-0.128942	0.654132	1.17844e-13	1.55414e-16	137	101	ENSG00000158321	ENST00000403018	15	0.611892	0.313639		validated	0.691839	2.35693e-08
35686	RP3-428L16.2	ENST00000608721	isoform	common	-0.0514081	0.64566	1.19672e-13	1.61184e-16	138	51	ENSG00000272841	ENST00000608721	1	0.550221	0.336966		validated	0.689614	0.00192675
35688	COL9A2	ENST00000372748	isoform	isoform.specific	-0.0278384	0.642361	1.19926e-13	1.68255e-16	140	3877	ENSG00000049089	ENST00000372748	9	0.577603	0.222929		validated	0.691464	8.82374e-06
35690	MTMR7	ENST00000180173	isoform	isoform.specific	-0.0574965	0.647686	1.24148e-13	1.81146e-16	142	3876	ENSG00000003987	ENST00000180173	3	-100	1		validated	0.697327	1.00432e-15
35691	RP11-402J6.1	ENST00000506057	isoform	common	-0.188377	0.646281	1.291e-13	1.91995e-16	144	38	ENSG00000249509	ENST00000506057	2	0.771938	0.48455		validated	0.694092	0.00255105
121	SFXN3	SFXN3	gene	common	0.0409076	0.650134	1.45101e-13	3.86794e-16	150	151	ENSG00000107819	ENST00000224807	7	0.448318	0.908014		validated	0.701139	4.34166e-12
1203	GPAT3	GPAT3	gene	common	0.0266819	0.645452	1.48061e-13	3.98839e-16	151	2288	ENSG00000138678	ENST00000611707	8	-100	1		validated	0.693839	1.59618e-08
624	HCG2040054	HCG2040054	gene	common	-0.150421	0.646379	1.51858e-13	4.17308e-16	152	1112	ENSG00000235760	ENST00000439182	1	0.560269	0.471075		validated	0.692103	0.00188502
3217	MIAT_exon5_2	MIAT_exon5_2	gene	gene.specific	-0.0267259	0.644645	1.51858e-13	4.17589e-16	153	38702	ENSG00000275942	ENST00000613562	1	-100	1		validated	0.691028	0.0117828
36	CAND2	CAND2	gene	common	-0.0480453	0.649638	1.61883e-13	4.54242e-16	155	51	ENSG00000144712	ENST00000456430	2	0.530559	0.436375		validated	0.691931	0.00661879
3028	RNU6-226P	RNU6-226P	gene	gene.specific	0.433912	0.642204	1.71391e-13	4.85731e-16	156	38510	ENSG00000200648	ENST00000363778	1	0.638015	0.107435		validated	0.701063	3.95869e-15
35694	MSI1	ENST00000257552	isoform	common	-0.0468625	0.655365	1.93882e-13	3.09414e-16	158	521	ENSG00000135097	ENST00000257552	3	0.604384	0.418342		validated	0.710837	3.40189e-18
35695	YPEL1	ENST00000339468	isoform	common	-0.0638292	0.648925	1.93882e-13	3.10097e-16	159	114	ENSG00000100027	ENST00000339468	3	-100	1		validated	0.694697	3.95994e-08
35696	SPSB4	ENST00000310546	isoform	common	-0.0613274	0.643607	1.9657e-13	3.19914e-16	160	1274	ENSG00000175093	ENST00000310546	1	0.575895	0.362531		validated	0.695529	2.90999e-11
337	PXN	PXN	gene	common	0.031631	0.644489	2.22178e-13	6.48368e-16	162	547	ENSG00000089159	ENST00000547983	22	-100	1		validated	0.688036	0.00955909
35697	CAPN2	ENST00000295006	isoform	common	0.0315794	0.652319	2.30701e-13	3.81933e-16	165	132	ENSG00000162909	ENST00000295006	12	0.526634	0.822498		validated	0.698221	7.22077e-07
35698	RP11-126K1.6	ENST00000455503	isoform	common	-0.0694069	0.645891	2.33215e-13	3.9264e-16	166	6	ENSG00000237976	ENST00000455503	1	-100	1		validated	0.68667	0.00283628
417	EOGT	EOGT	gene	common	0.0499964	0.650057	2.37186e-13	7.1213e-16	167	709	ENSG00000163378	ENST00000540764	10	0.529598	0.623628		validated	0.69254	0.000134789
35700	NHLH1	ENST00000302101	isoform	isoform.specific	-0.0656037	0.638168	2.68152e-13	4.66509e-16	171	3718	ENSG00000171786	ENST00000302101	1	0.647272	0.274435		validated	0.68766	0.00041324
35701	RUBCN	ENST00000273582	isoform	common	-0.0407357	0.649021	2.86468e-13	5.06411e-16	174	700	ENSG00000145016	ENST00000273582	11	0.507335	0.746465		validated	0.681163	0.0218698
909	PYGL	PYGL	gene	common	0.0270813	0.652561	2.90311e-13	9.12363e-16	175	1679	ENSG00000100504	ENST00000216392	7	0.582825	0.165543		validated	0.697998	9.93868e-09
18669	RP11-544I20.2	RP11-544I20.2	gene	gene.specific	-0.166519	0.644113	3.05663e-13	9.86341e-16	178	54129	ENSG00000214770		1	0.561034	0.634713		validated	0.693553	3.72082e-07
142	PLD1	PLD1	gene	common	0.0350157	0.644059	3.15326e-13	1.02637e-15	179	164	ENSG00000075651	ENST00000351298	13	0.519078	0.615694		validated	0.691553	8.10365e-08
658	ADGRE5	ADGRE5	gene	common	0.0285268	0.650145	3.16886e-13	1.04034e-15	180	1163	ENSG00000123146	ENST00000358600	15	0.582074	0.263895		validated	0.688577	0.0209874
35702	CASP4	ENST00000533730	isoform	common	0.030709	0.65003	3.2596e-13	5.85371e-16	181	168	ENSG00000196954	ENST00000533730	13	0.609729	0.196947		validated	0.695957	0.0215132
35704	FCGR1A	ENST00000489479	isoform	isoform.specific	0.459628	0.640159	3.33139e-13	6.16959e-16	183	3374	ENSG00000150337	ENST00000489479	1	0.578989	0.697383		validated	0.691015	8.41104e-08
35706	RNU7-81P	ENST00000516698	isoform	common	-0.671435	0.6434	3.45517e-13	6.59272e-16	187	132	ENSG00000252507	ENST00000516698	1	0.472163	0.878341		validated	0.686256	2.2228e-05
48	RP3-428L16.2	RP3-428L16.2	gene	common	-0.0523123	0.644268	3.64894e-13	1.22867e-15	189	51	ENSG00000272841	ENST00000608721	1	0.530183	0.346762		validated	0.686411	0.00778458
35708	RASGRP1	ENST00000560425	isoform	common	-1.85405	0.645326	4.02552e-13	7.9069e-16	192	1260	ENSG00000172575	ENST00000560425	11	-100	1		validated	0.689522	1.32552e-10
1060	SH3TC2	SH3TC2	gene	common	0.0457793	0.646458	4.09759e-13	1.41423e-15	193	1958	ENSG00000169247	ENST00000503071	10	0.622443	0.325868		validated	0.691547	6.35495e-05
35709	TXLNB	ENST00000358430	isoform	common	-0.117741	0.647388	4.35043e-13	8.66716e-16	194	520	ENSG00000164440	ENST00000358430	2	0.741152	0.293095		validated	0.702233	7.82299e-09
242	CST3	CST3	gene	common	0.0311941	0.650368	4.53001e-13	1.57619e-15	195	312	ENSG00000101439	ENST00000398409	3	-100	1		validated	0.690012	0.010287
35710	ARHGAP30	ENST00000471492	isoform	isoform.specific	-0.216035	0.644344	4.8778e-13	9.95361e-16	198	3822	ENSG00000186517	ENST00000471492	6	-100	1		validated	0.693324	3.93479e-09
35711	NPAS2	ENST00000335681	isoform	common	0.0473346	0.655889	4.8778e-13	9.99157e-16	199	70	ENSG00000170485	ENST00000335681	11	0.687497	0.0259266		validated	0.705465	2.95109e-17
5527	PVRIG	PVRIG	gene	gene.specific	-0.04835	0.646126	5.33645e-13	1.93165e-15	203	40962	ENSG00000213413	ENST00000317271	2	0.561117	0.361609		validated	0.68942	2.98183e-05
35713	NELL2	ENST00000437801	isoform	common	-0.0257919	0.646964	5.90061e-13	1.24178e-15	205	300	ENSG00000184613	ENST00000437801	15	-100	1		validated	0.693634	9.40235e-08
35714	KCNMB2	ENST00000452583	isoform	isoform.specific	-0.0699572	0.640282	6.18198e-13	1.31834e-15	206	3815	ENSG00000197584	ENST00000452583	2	-100	1		validated	0.691785	2.50491e-06
35715	TMSB15A	ENST00000289373	isoform	common	-0.0223016	0.645113	6.28079e-13	1.36626e-15	207	61	ENSG00000158164	ENST00000289373	1	0.602616	0.239234		validated	0.696264	8.0056e-07
35716	FAM163B	ENST00000496132	isoform	common	-0.155612	0.647669	6.28079e-13	1.37466e-15	208	380	ENSG00000196990	ENST00000496132	2	-100	1		validated	0.694915	1.74446e-15
35717	MLKL	ENST00000308807	isoform	common	0.0424738	0.650451	6.28984e-13	1.39429e-15	209	111	ENSG00000168404	ENST00000308807	7	-100	1		validated	0.699369	5.57082e-13
35720	RP11-770J1.4	ENST00000532619	isoform	common	-0.801558	0.64987	7.72768e-13	1.79414e-15	215	46	ENSG00000255384	ENST00000532619	1	0.58014	0.217273		validated	0.702568	3.33353e-12
35723	KIF5C	ENST00000435030	isoform	common	-0.0309305	0.650258	7.72768e-13	1.84313e-15	218	385	ENSG00000168280	ENST00000435030	4	-100	1		validated	0.706835	2.9273e-18
35724	MIR223	ENST00000618234	isoform	isoform.specific	0.0617645	0.646556	7.91785e-13	1.92379e-15	219	3010	ENSG00000274536	ENST00000618234	2	-100	1		validated	0.70631	4.32376e-18
35725	VASH2	ENST00000366968	isoform	common	-0.0647919	0.645906	7.91785e-13	1.94924e-15	220	251	ENSG00000143494	ENST00000366968	8	-100	1		validated	0.693506	1.84808e-10
35728	MIAT	ENST00000613780	isoform	common	-0.0329566	0.640682	8.08308e-13	2.04966e-15	223	87	ENSG00000225783	ENST00000613780	12	-100	1		validated	0.684073	0.0179042
35729	SCN3A	ENST00000409101	isoform	common	-0.0456421	0.64634	8.08308e-13	2.06398e-15	224	81	ENSG00000153253	ENST00000409101	6	0.815535	0.390815		validated	0.693352	1.79e-11
35730	PHF21B	ENST00000629843	isoform	common	-0.0512382	0.642006	9.62764e-13	2.48539e-15	229	1794	ENSG00000056487	ENST00000629843	10	0.643022	0.486711		validated	0.694113	5.59645e-16
35731	FOXN4	ENST00000299162	isoform	common	-0.130167	0.651887	1.00395e-12	2.61989e-15	230	1161	ENSG00000139445	ENST00000299162	1	0.564037	0.608595		validated	0.698406	3.94456e-12
35732	EBF1	ENST00000313708	isoform	common	-0.0598357	0.65204	1.00677e-12	2.65698e-15	231	554	ENSG00000164330	ENST00000313708	11	-100	1		validated	0.69646	5.8555e-13
35734	GPR173	ENST00000332582	isoform	common	-0.0491956	0.645134	1.02327e-12	2.75643e-15	233	113	ENSG00000184194	ENST00000332582	2	-100	1		validated	0.703201	6.64811e-17
8688	SNORA11	SNORA11	gene	gene.specific	-0.151247	0.641312	1.09149e-12	4.25237e-15	235	7704	ENSG00000221750	ENST00000408823	1	0.582165	0.438261		validated	0.706178	2.54584e-16
34062	RBM10	RBM10	gene	gene.specific	-0.0846419	0.648019	1.09149e-12	4.25718e-15	236	69464	ENSG00000182872	ENST00000329236	6	0.566628	0.505234		validated	0.68818	0.00214826
156	RUNX1T1	RUNX1T1	gene	common	-0.0494095	0.641471	1.09643e-12	4.30721e-15	237	128	ENSG00000079102	ENST00000615601	11	0.539728	0.433292		validated	0.695772	5.34375e-06
1502	RSL24D1P3	RSL24D1P3	gene	gene.specific	-0.18185	0.640017	1.20172e-12	4.85572e-15	242	2767	ENSG00000231556	ENST00000449255	1	0.633507	0.134027		validated	0.692694	4.69889e-08
162	CPNE8	CPNE8	gene	common	0.0288605	0.64416	1.21583e-12	4.94683e-15	244	127	ENSG00000139117	ENST00000331366	7	-100	1		validated	0.689053	1.31495e-05
1563	TXNDC16	TXNDC16	gene	gene.specific	-0.065071	0.651686	1.21988e-12	4.99754e-15	245	2906	ENSG00000087301	ENST00000281741	4	0.571721	0.264024		validated	0.694129	1.81902e-12
536	RP11-579O24.3	RP11-579O24.3	gene	common	-1.05212	0.646798	1.42623e-12	6.20308e-15	257	842	ENSG00000263938	ENST00000582080	1	-100	1		validated	0.69369	0.000195095
30899	HSF2	HSF2	gene	gene.specific	-0.0590709	0.645735	1.52728e-12	6.72828e-15	260	66277	ENSG00000025156	ENST00000465214	3	0.558988	0.461496		validated	0.698049	1.80773e-10
82	RP11-770J1.4	RP11-770J1.4	gene	common	-0.793211	0.649248	1.54925e-12	6.88508e-15	261	46	ENSG00000255384	ENST00000532619	1	0.58014	0.18774		validated	0.701155	2.20581e-11
149	RP11-499A10.3	RP11-499A10.3	gene	common	-0.633435	0.638697	1.56608e-12	7.07004e-15	263	89	ENSG00000275286	ENST00000613623	1	-100	1		validated	0.6955	3.77892e-16
391	RP1-168L15.5	RP1-168L15.5	gene	common	-0.181133	0.647081	1.56608e-12	7.07499e-15	264	562	ENSG00000261420	ENST00000568025	1	0.575937	0.459134		validated	0.700442	5.44207e-16
200	TCTEX1D2	TCTEX1D2	gene	common	-0.0445891	0.645567	1.58691e-12	7.25814e-15	267	177	ENSG00000213123	ENST00000325318	5	0.490816	0.725724		validated	0.697893	4.01192e-11
77	TMSB15A	TMSB15A	gene	common	-0.0223525	0.644055	1.61014e-12	7.49994e-15	268	61	ENSG00000158164	ENST00000289373	1	0.605202	0.235006		validated	0.689395	0.00241839
1382	AC010729.1	AC010729.1	gene	gene.specific	-0.117352	0.648107	1.61014e-12	7.47091e-15	270	2504	ENSG00000242540	ENST00000455579	1	0.546082	0.432627		validated	0.697185	6.97922e-08
151	GSTO1	GSTO1	gene	common	0.0423963	0.64777	1.93573e-12	9.23378e-15	276	78	ENSG00000148834	ENST00000369713	7	0.564457	0.4036		validated	0.689841	1.62958e-06
35746	TMSB15B	ENST00000419165	isoform	common	-0.0773575	0.648589	1.95369e-12	5.97464e-15	278	296	ENSG00000158427	ENST00000419165	6	-100	1		validated	0.690276	0.000980052
35747	FCGR2A	ENST00000367972	isoform	isoform.specific	0.0620132	0.642729	1.95369e-12	5.97543e-15	279	3400	ENSG00000143226	ENST00000367972	9	-100	1		validated	0.693019	4.52349e-10
35749	RP11-473M20.9	ENST00000577123	isoform	isoform.specific	0.151908	0.642825	2.00418e-12	6.24233e-15	281	2858	ENSG00000262370	ENST00000577123	2	-100	1		validated	0.698555	8.0866e-13
35752	GPR6	ENST00000275169	isoform	common	-0.11563	0.640893	2.13787e-12	6.88436e-15	284	292	ENSG00000146360	ENST00000275169	1	0.549069	0.637576		validated	0.696588	8.13311e-17
26609	SPECC1L-ADORA2A	SPECC1L-ADORA2A	gene	gene.specific	-0.06164	0.642316	2.14174e-12	1.02766e-14	286	61961	ENSG00000258555	ENST00000358654	1	-100	1		validated	0.684411	0.00420097
35756	MLC1	ENST00000311597	isoform	isoform.specific	0.049188	0.645974	2.35539e-12	7.79888e-15	292	3528	ENSG00000100427	ENST00000311597	2	0.589425	0.591351		validated	0.699445	6.26906e-15
274	TMEM105	TMEM105	gene	common	0.0553096	0.639468	2.45192e-12	1.21089e-14	294	293	ENSG00000185332	ENST00000571868	4	0.536153	0.495271		validated	0.69538	7.93644e-05
709	CTA-254O6.1	CTA-254O6.1	gene	common	-0.226713	0.643988	2.5087e-12	1.26597e-14	298	1132	ENSG00000261462	ENST00000561473	1	0.478605	0.0392337		validated	0.691919	2.75102e-08
35757	ARHGAP9	ENST00000552420	isoform	isoform.specific	-0.15472	0.637279	2.55184e-12	8.52092e-15	299	3727	ENSG00000123329	ENST00000552420	21	0.407013	0.959861		validated	0.691305	9.61727e-05
35758	TCF4	ENST00000629387	isoform	common	-0.0444543	0.647258	2.5789e-12	8.68366e-15	300	286	ENSG00000196628	ENST00000629387	60	-100	1		validated	0.692079	2.22374e-08
35759	SFXN3	ENST00000224807	isoform	common	0.0421456	0.649095	2.74305e-12	9.31333e-15	301	151	ENSG00000107819	ENST00000224807	7	-100	1		validated	0.696627	1.23592e-08
35760	KIAA2022	ENST00000055682	isoform	isoform.specific	-0.117831	0.636985	2.75918e-12	9.44554e-15	302	2562	ENSG00000050030	ENST00000055682	1	0.575201	0.493004		validated	0.69252	3.29174e-13
35762	SLC26A10	ENST00000474359	isoform	isoform.specific	-0.719094	0.639541	2.89687e-12	1.00795e-14	304	3723	ENSG00000135502	ENST00000474359	9	0.716548	0.467368		validated	0.692021	9.74932e-05
3334	FBXO10	FBXO10	gene	gene.specific	-0.062632	0.642948	2.90309e-12	1.4805e-14	306	38666	ENSG00000147912	ENST00000432825	5	0.539409	0.438887		validated	0.696497	8.97496e-10
12	PPM1E	PPM1E	gene	common	-0.0514385	0.645781	3.38352e-12	1.78391e-14	313	246	ENSG00000175175	ENST00000308249	1	-100	1		validated	0.695171	1.60261e-06
1417	PIAS2	PIAS2	gene	gene.specific	-0.0574226	0.639931	3.38352e-12	1.7849e-14	314	2522	ENSG00000078043	ENST00000585916	10	0.477749	0.830588		validated	0.692321	7.0955e-06
35765	IGFBPL1	ENST00000377694	isoform	common	-0.0314418	0.64471	3.55578e-12	1.26714e-14	315	446	ENSG00000137142	ENST00000377694	1	0.526145	0.674535		validated	0.697678	5.78198e-15
403	IKZF3	IKZF3	gene	common	-0.0473627	0.64229	3.5574e-12	1.8866e-14	316	535	ENSG00000161405	ENST00000346872	6	-100	1		validated	0.691141	0.000467501
35768	MAGED4	ENST00000477634	isoform	common	-0.0877285	0.640679	3.8279e-12	1.39634e-14	321	2310	ENSG00000154545	ENST00000477634	10	-100	1		validated	0.693403	4.82282e-09
35770	MAP1A	ENST00000300231	isoform	common	-0.027776	0.641248	4.05943e-12	1.50358e-14	324	1964	ENSG00000166963	ENST00000300231	2	-100	1		validated	0.690247	0.00668283
179	PHLDA1	PHLDA1	gene	common	0.0268699	0.645626	4.25897e-12	2.31842e-14	326	87	ENSG00000139289	ENST00000602540	3	0.600443	0.116726		validated	0.702654	8.25537e-12
35771	MYO1F	ENST00000599123	isoform	common	0.197735	0.647122	4.32346e-12	1.6135e-14	327	1275	ENSG00000142347	ENST00000599123	13	0.623439	0.477218		validated	0.699769	4.04036e-12
35772	AC004540.5	ENST00000448056	isoform	isoform.specific	-0.597543	0.639944	4.38046e-12	1.64707e-14	329	3699	ENSG00000214870	ENST00000448056	4	0.749964	0.50966		validated	0.690391	0.00136549
35773	ATCAY	ENST00000450849	isoform	isoform.specific	-0.0465886	0.642882	4.66941e-12	1.78182e-14	330	3699	ENSG00000167654	ENST00000450849	1	0.705409	0.474761		validated	0.714045	1.97796e-18
2550	ANXA2P2	ANXA2P2	gene	gene.specific	0.0268267	0.645256	4.67058e-12	2.5687e-14	332	37856	ENSG00000231991	ENST00000435128	1	-100	1		validated	0.691787	0.0231576
35775	DPYSL5	ENST00000614712	isoform	common	-0.0388469	0.650305	4.70973e-12	1.81052e-14	333	2328	ENSG00000157851	ENST00000614712	5	-100	1		validated	0.701911	1.15349e-17
35776	CYFIP2	ENST00000521420	isoform	isoform.specific	-0.0411318	0.645933	5.11612e-12	1.9811e-14	336	3694	ENSG00000055163	ENST00000521420	21	0.629796	0.242843		validated	0.700107	4.29643e-11
35778	RP1-118J21.5	ENST00000418255	isoform	isoform.specific	-0.0901492	0.636055	5.43119e-12	2.13358e-14	339	3692	ENSG00000236546	ENST00000418255	1	-100	1		validated	0.689757	0.000509334
35780	PLD1	ENST00000351298	isoform	common	0.0379553	0.645948	5.57721e-12	2.22225e-14	343	164	ENSG00000075651	ENST00000351298	13	0.485935	0.679989		validated	0.700154	2.86689e-10
35781	SYNE1	ENST00000540663	isoform	isoform.specific	-0.126083	0.643603	5.91819e-12	2.37472e-14	346	3687	ENSG00000131018	ENST00000540663	26	0.614761	0.161965		validated	0.686183	0.0208146
35782	BTBD17	ENST00000375366	isoform	isoform.specific	-0.0475794	0.644262	6.03382e-12	2.43804e-14	347	3687	ENSG00000204347	ENST00000375366	1	-100	1		validated	0.699468	4.97948e-17
35783	SYN2	ENST00000620175	isoform	isoform.specific	-0.0999738	0.653061	6.11331e-12	2.48732e-14	348	3687	ENSG00000157152	ENST00000620175	3	0.543761	0.618655		validated	0.695039	5.21349e-14
35784	CASD1	ENST00000471944	isoform	isoform.specific	-0.0731587	0.643811	6.19332e-12	2.53725e-14	349	3687	ENSG00000127995	ENST00000471944	6	0.533147	0.459809		validated	0.69285	0.00168843
35785	SLIT1	ENST00000266058	isoform	isoform.specific	-0.0360479	0.639921	6.25989e-12	2.58651e-14	350	3687	ENSG00000187122	ENST00000266058	1	-100	1		validated	0.693425	5.39472e-11
35786	SYN1	ENST00000295987	isoform	isoform.specific	-0.0976781	0.647518	6.25989e-12	2.59965e-14	351	3687	ENSG00000008056	ENST00000295987	2	-100	1		validated	0.707487	8.57946e-18
35787	RP11-499A10.3	ENST00000613623	isoform	common	-0.647179	0.637799	6.64219e-12	2.77706e-14	352	89	ENSG00000275286	ENST00000613623	1	-100	1		validated	0.69909	5.29188e-16
35789	GSTO1	ENST00000369713	isoform	common	0.0381993	0.647295	6.68451e-12	2.83226e-14	354	78	ENSG00000148834	ENST00000369713	7	0.550263	0.634424		validated	0.694781	1.21857e-05
35791	MYRIP	ENST00000302541	isoform	isoform.specific	-0.0743367	0.638592	6.83163e-12	2.93293e-14	357	3682	ENSG00000170011	ENST00000302541	4	-100	1		validated	0.697835	6.9818e-15
35792	GNAZ	ENST00000615612	isoform	common	-0.0359926	0.644795	6.98756e-12	3.01948e-14	358	94	ENSG00000128266	ENST00000615612	3	-100	1		validated	0.697806	7.92279e-11
35793	MED12L	ENST00000474524	isoform	isoform.specific	-0.0710342	0.641046	7.21548e-12	3.13822e-14	360	3043	ENSG00000144893	ENST00000474524	8	0.556726	0.790996		validated	0.69631	3.2826e-16
462	CNIH2	CNIH2	gene	common	-0.0386512	0.641038	7.26923e-12	4.20187e-14	361	610	ENSG00000174871	ENST00000311445	6	-100	1		validated	0.699224	1.25813e-14
952	RP11-715J22.4	RP11-715J22.4	gene	common	-0.112902	0.648172	7.36007e-12	4.31529e-14	364	1576	ENSG00000260874	ENST00000565827	2	0.609168	0.124107		validated	0.686868	0.0122123
35794	RUNX1T1	ENST00000615601	isoform	common	-0.0848198	0.641734	7.36539e-12	3.22409e-14	365	128	ENSG00000079102	ENST00000615601	11	0.771896	0.689877		validated	0.693372	2.26731e-08
35795	SSTR2	ENST00000357585	isoform	common	-0.0465177	0.642422	7.53056e-12	3.33091e-14	366	968	ENSG00000180616	ENST00000357585	1	0.618314	0.468828		validated	0.695264	1.14235e-12
35800	CPNE8	ENST00000331366	isoform	common	0.0285577	0.643106	7.67283e-12	3.48784e-14	371	127	ENSG00000139117	ENST00000331366	7	-100	1		validated	0.693509	6.5303e-09
88	RAB9B	RAB9B	gene	common	-0.0519759	0.639635	8.93432e-12	5.4293e-14	379	158	ENSG00000123570	ENST00000243298	1	-100	1		validated	0.687878	0.0348607
774	LINC00941	LINC00941	gene	common	0.0274118	0.640905	9.42551e-12	5.7921e-14	381	1191	ENSG00000235884	ENST00000550292	3	0.597061	0.42216		validated	0.6889	0.0255137
35801	DAND5	ENST00000317060	isoform	common	-0.197919	0.638643	9.73613e-12	4.45308e-14	383	2120	ENSG00000179284	ENST00000317060	1	0.504761	0.620506		validated	0.694633	2.17275e-15
226	RNF149	RNF149	gene	common	0.0457771	0.640901	9.94495e-12	6.19501e-14	384	100	ENSG00000163162	ENST00000295317	6	-100	1		validated	0.693309	2.22374e-08
35802	IL16	ENST00000302987	isoform	isoform.specific	0.0874551	0.638964	1.08059e-11	4.97269e-14	389	3655	ENSG00000172349	ENST00000302987	7	-100	1		validated	0.693513	2.19013e-05
35804	CSRNP3	ENST00000342316	isoform	isoform.specific	-0.0522064	0.638878	1.10181e-11	5.13216e-14	391	3655	ENSG00000178662	ENST00000342316	5	-100	1		validated	0.703851	1.95945e-17
35805	GDAP1L1	ENST00000445952	isoform	common	-0.128063	0.643001	1.10965e-11	5.19984e-14	392	2179	ENSG00000124194	ENST00000445952	4	-100	1		validated	0.695802	5.43115e-17
35807	OR13A1	ENST00000374401	isoform	common	-0.477992	0.640791	1.17416e-11	5.56803e-14	394	1317	ENSG00000256574	ENST00000374401	1	-100	1		validated	0.693595	8.47431e-09
5695	ZNF764	ZNF764	gene	gene.specific	-0.0715078	0.650408	1.25428e-11	7.98925e-14	397	40936	ENSG00000169951	ENST00000568333	3	0.649119	0.0564261		validated	0.696635	2.2228e-05
35809	TPD52	ENST00000517462	isoform	isoform.specific	-0.0299497	0.648076	1.3124e-11	6.29723e-14	401	3646	ENSG00000076554	ENST00000517462	21	-100	1		validated	0.688857	0.000589196
35810	TRO	ENST00000427099	isoform	common	-0.0711815	0.641869	1.32667e-11	6.40294e-14	402	492	ENSG00000067445	ENST00000427099	23	0.411583	0.913062		validated	0.701511	3.48791e-10
35811	CBFA2T3	ENST00000327483	isoform	isoform.specific	-0.0457648	0.639921	1.33975e-11	6.50364e-14	403	3645	ENSG00000129993	ENST00000327483	11	0.562696	0.542252		validated	0.68609	0.0420158
35813	BACH2	ENST00000257749	isoform	common	-0.0675228	0.652237	1.36805e-11	6.71778e-14	405	232	ENSG00000112182	ENST00000257749	10	-100	1		validated	0.690158	1.06056e-10
35817	PHLDA1	ENST00000602540	isoform	common	0.0267338	0.645466	1.4579e-11	7.32263e-14	413	87	ENSG00000139289	ENST00000602540	3	0.595683	0.11657		validated	0.699406	1.17079e-12
35818	KCNH7	ENST00000328032	isoform	isoform.specific	-0.350558	0.63491	1.54525e-11	7.80472e-14	416	2719	ENSG00000184611	ENST00000328032	2	-100	1		validated	0.692699	8.49689e-13
305	FERMT1	FERMT1	gene	common	0.0351434	0.654432	1.58369e-11	1.05319e-13	418	224	ENSG00000101311	ENST00000217289	3	0.591759	0.0339872		validated	0.6935	8.1031e-11
35822	DENND2A	ENST00000469373	isoform	common	-1.25732	0.641174	1.65488e-11	8.54419e-14	421	905	ENSG00000146966	ENST00000469373	9	-100	1		validated	0.698608	1.47567e-08
35823	FAIM2	ENST00000320634	isoform	isoform.specific	-0.0634631	0.641074	1.70545e-11	8.85316e-14	423	3628	ENSG00000135472	ENST00000320634	2	-100	1		validated	0.691951	1.64952e-05
35826	BLK	ENST00000526097	isoform	common	-0.215478	0.640448	1.79711e-11	9.48024e-14	428	215	ENSG00000136573	ENST00000526097	5	-100	1		validated	0.693	2.00347e-05
35827	POLR3KP2	ENST00000581517	isoform	common	-0.742846	0.638627	1.80116e-11	9.55213e-14	429	352	ENSG00000265469	ENST00000581517	1	0.698305	0.292585		validated	0.702487	4.19625e-18
35829	BEND5	ENST00000463562	isoform	common	-0.103935	0.646171	1.84554e-11	9.89109e-14	431	372	ENSG00000162373	ENST00000463562	5	0.61281	0.747407		validated	0.698438	1.84808e-10
35830	SIT1	ENST00000259608	isoform	common	-0.039208	0.650511	1.85236e-11	9.97961e-14	432	490	ENSG00000137078	ENST00000259608	3	0.929782	0.125048		validated	0.69561	2.15531e-11
35831	SIX6	ENST00000327720	isoform	common	-0.0638002	0.637121	1.8971e-11	1.02739e-13	433	1067	ENSG00000184302	ENST00000327720	1	0.456166	0.89751		validated	0.691253	4.7309e-16
35835	SARM1	ENST00000585482	isoform	isoform.specific	-0.0344147	0.644843	2.03222e-11	1.12337e-13	440	2974	ENSG00000004139	ENST00000585482	7	-100	1		validated	0.71512	3.83559e-18
35836	AMPH	ENST00000356264	isoform	isoform.specific	-0.0362036	0.635138	2.06538e-11	1.1475e-13	441	2727	ENSG00000078053	ENST00000356264	8	0.58044	0.366827		validated	0.698935	6.2726e-09
35837	SNX22	ENST00000560945	isoform	isoform.specific	-0.13965	0.643668	2.0936e-11	1.16905e-13	443	3611	ENSG00000157734	ENST00000560945	4	0.601959	0.33819		validated	0.692175	0.000473276
35838	TCTEX1D2	ENST00000325318	isoform	common	-0.04001	0.645548	2.22721e-11	1.24991e-13	444	177	ENSG00000213123	ENST00000325318	5	0.51219	0.643487		validated	0.69792	1.41768e-11
35840	Metazoa_SRP	ENST00000614579	isoform	common	-0.108555	0.642935	2.28609e-11	1.29578e-13	447	130	ENSG00000277740	ENST00000614579	1	-100	1		validated	0.692536	1.02964e-05
35841	PREX2	ENST00000288368	isoform	isoform.specific	-0.0386069	0.636361	2.32243e-11	1.32476e-13	449	3607	ENSG00000046889	ENST00000288368	2	-100	1		validated	0.683658	0.00600762
35842	ELAVL2	ENST00000544538	isoform	isoform.specific	-0.0549383	0.640027	2.32243e-11	1.32941e-13	450	3607	ENSG00000107105	ENST00000544538	6	0.492393	0.577224		validated	0.688636	7.20737e-06
154	GNAZ	GNAZ	gene	common	-0.0336868	0.642877	2.33802e-11	1.627e-13	452	94	ENSG00000128266	ENST00000615612	3	-100	1		validated	0.702816	4.01704e-14
35843	SOS1	ENST00000395038	isoform	common	-0.0530958	0.644229	2.35174e-11	1.35279e-13	453	874	ENSG00000115904	ENST00000395038	8	-100	1		validated	0.690734	0.000330021
35844	PIANP	ENST00000534837	isoform	common	-0.0363766	0.638358	2.41404e-11	1.3954e-13	454	44	ENSG00000139200	ENST00000534837	4	-100	1		validated	0.701075	1.06155e-15
35845	CACNA1C	ENST00000399655	isoform	common	-0.116226	0.639528	2.43945e-11	1.41693e-13	455	2081	ENSG00000151067	ENST00000399655	9	0.477869	0.723465		validated	0.684841	0.000100185
11993	MIR548AN	MIR548AN	gene	gene.specific	-0.13438	0.64066	2.56055e-11	1.78903e-13	457	47174	ENSG00000263515	ENST00000408286	1	0.491106	0.301022		validated	0.695001	7.55318e-06
35847	SYT7	ENST00000539008	isoform	isoform.specific	-0.0413058	0.640778	2.56219e-11	1.5026e-13	458	3600	ENSG00000011347	ENST00000539008	8	-100	1		validated	0.693334	2.98183e-05
35849	LRMP	ENST00000548766	isoform	common	-0.0339857	0.643449	2.64077e-11	1.56351e-13	460	1123	ENSG00000118308	ENST00000548766	13	-100	1		validated	0.684692	4.13599e-07
35851	KLHL14	ENST00000359358	isoform	isoform.specific	-0.0298936	0.638645	2.81787e-11	1.68418e-13	464	3595	ENSG00000197705	ENST00000359358	2	-100	1		validated	0.687165	0.000180365
17	DLGAP3	DLGAP3	gene	common	-0.0638802	0.645547	2.9334e-11	2.0907e-13	466	394	ENSG00000116544	ENST00000235180	2	0.536904	0.48556		validated	0.696294	8.31106e-14
35852	SNX33	ENST00000308527	isoform	common	0.0598498	0.649378	3.02309e-11	1.81531e-13	468	136	ENSG00000173548	ENST00000308527	2	0.51315	0.462776		validated	0.688842	0.000534768
35854	SLC7A14	ENST00000231706	isoform	isoform.specific	-0.0609804	0.640993	3.04226e-11	1.8439e-13	470	3590	ENSG00000013293	ENST00000231706	1	-100	1		validated	0.700642	2.78379e-17
35855	PRSS57	ENST00000329267	isoform	common	0.0397494	0.64335	3.12651e-11	1.90373e-13	472	770	ENSG00000185198	ENST00000329267	2	0.763653	0.417314		validated	0.704746	4.19625e-18
42	POU2AF1	POU2AF1	gene	common	-0.0351379	0.645511	3.13786e-11	2.25403e-13	473	359	ENSG00000110777	ENST00000393067	8	0.552601	0.39937		validated	0.697192	2.51428e-10
35857	CCKBR	ENST00000525014	isoform	isoform.specific	-0.484673	0.634358	3.19138e-11	1.96114e-13	475	3586	ENSG00000110148	ENST00000525014	1	0.600398	0.441758		validated	0.692801	1.22231e-13
721	SLC16A3	SLC16A3	gene	common	0.0188343	0.648671	3.61797e-11	2.61922e-13	482	975	ENSG00000141526	ENST00000581642	18	0.607164	0.144175		validated	0.698094	5.03855e-10
35864	RNF149	ENST00000295317	isoform	common	0.0425274	0.640861	3.63635e-11	2.31301e-13	484	100	ENSG00000163162	ENST00000295317	6	-100	1		validated	0.691344	1.14506e-06
35867	CADPS	ENST00000613879	isoform	isoform.specific	-0.0714882	0.643398	3.68334e-11	2.36682e-13	488	3578	ENSG00000163618	ENST00000613879	14	-100	1		validated	0.695515	2.89344e-09
35869	DTX1	ENST00000548759	isoform	common	-0.0549766	0.655272	3.80682e-11	2.46752e-13	492	207	ENSG00000135144	ENST00000548759	4	-100	1		validated	0.693168	4.63105e-06
367	ASH2LP1	ASH2LP1	gene	common	-0.201517	0.63839	3.81627e-11	2.80561e-13	493	282	ENSG00000224144	ENST00000438037	1	-100	1		validated	0.695468	7.36667e-09
35870	CACNA1B	ENST00000371372	isoform	isoform.specific	-0.157894	0.643417	3.87941e-11	2.52546e-13	494	3574	ENSG00000148408	ENST00000371372	2	0.649182	0.637305		validated	0.697107	6.45907e-17
35872	SH3GL2	ENST00000380607	isoform	isoform.specific	-0.0363584	0.644482	4.08986e-11	2.68541e-13	497	3573	ENSG00000107295	ENST00000380607	1	0.659577	0.414812		validated	0.699369	1.70392e-13
35873	BSN	ENST00000296452	isoform	isoform.specific	-0.0853047	0.646503	4.34623e-11	2.86594e-13	498	3573	ENSG00000164061	ENST00000296452	2	-100	1		validated	0.701608	1.08729e-17
35877	NKAIN1	ENST00000526106	isoform	isoform.specific	-0.184357	0.645814	5.14432e-11	3.44995e-13	502	3570	ENSG00000084628	ENST00000526106	4	0.581103	0.735197		validated	0.687917	6.00315e-13
448	RNU6-179P	RNU6-179P	gene	common	-0.435712	0.635407	5.18258e-11	3.83916e-13	504	433	ENSG00000200220	ENST00000363350	1	-100	1		validated	0.695733	4.0979e-05
35879	REEP1	ENST00000165698	isoform	common	-0.0444214	0.64128	5.35442e-11	3.6209e-13	506	1213	ENSG00000068615	ENST00000165698	4	-100	1		validated	0.68195	0.00391232
35882	PCLO	ENST00000423517	isoform	isoform.specific	-0.0536945	0.635497	5.44442e-11	3.72759e-13	509	3564	ENSG00000186472	ENST00000423517	8	0.652696	0.694889		validated	0.692858	5.12528e-09
35885	BEND4	ENST00000504360	isoform	common	-0.0770002	0.64133	5.79861e-11	4.0189e-13	516	329	ENSG00000188848	ENST00000504360	2	-100	1		validated	0.688596	3.52859e-07
35886	APOBR	ENST00000564831	isoform	common	0.0564989	0.644264	5.97627e-11	4.1588e-13	520	1864	ENSG00000184730	ENST00000564831	2	-100	1		validated	0.690439	0.0029582
35888	CEP97	ENST00000341893	isoform	common	-0.0613155	0.644538	6.5362e-11	4.59627e-13	525	122	ENSG00000182504	ENST00000341893	6	-100	1		validated	0.690659	5.68051e-05
35890	RAMP2	ENST00000589683	isoform	isoform.specific	-0.0931621	0.641837	6.62004e-11	4.6811e-13	528	3547	ENSG00000131477	ENST00000589683	4	0.67124	0.361603		validated	0.691325	7.23996e-11
35891	RP11-159H10.3	ENST00000533300	isoform	isoform.specific	-0.228984	0.640088	6.87053e-11	4.8775e-13	529	3547	ENSG00000246528	ENST00000533300	3	0.456166	0.89751		validated	0.692321	3.91342e-14
1045	TMEM63C	TMEM63C	gene	common	-0.0605295	0.641602	7.03685e-11	5.48921e-13	532	1592	ENSG00000165548	ENST00000557504	5	0.601611	0.153817		validated	0.693105	1.10692e-06
35894	RP11-320M16.2	ENST00000556520	isoform	isoform.specific	0.172896	0.637235	7.80761e-11	5.60847e-13	535	2281	ENSG00000258580	ENST00000556520	1	-100	1		validated	0.685593	5.73243e-10
35895	NRXN2	ENST00000475737	isoform	common	-0.805964	0.636968	7.92738e-11	5.71676e-13	536	937	ENSG00000110076	ENST00000475737	5	0.575453	0.666233		validated	0.69855	7.33385e-12
35896	PCDH8	ENST00000338862	isoform	common	-0.0861763	0.643808	8.03481e-11	5.81677e-13	537	1633	ENSG00000136099	ENST00000338862	3	-100	1		validated	0.700101	1.1612e-13
689	ZNF737	ZNF737	gene	common	-0.046467	0.643096	8.99206e-11	7.16579e-13	543	860	ENSG00000237440	ENST00000427401	5	0.623069	0.106556		validated	0.694714	1.1104e-07
35898	ZNF711	ENST00000276123	isoform	common	-0.0486155	0.646422	9.05045e-11	6.60283e-13	544	917	ENSG00000147180	ENST00000276123	3	-100	1		validated	0.697701	2.49474e-12
35900	SDCBP2P1	ENST00000416115	isoform	common	-0.777404	0.633586	9.44067e-11	6.9405e-13	546	27	ENSG00000223389	ENST00000416115	1	-100	1		validated	0.689353	8.98186e-05
34303	LL0XNC01-116E7.2	LL0XNC01-116E7.2	gene	gene.specific	-0.0946003	0.643733	9.60881e-11	7.71084e-13	548	69393	ENSG00000231728	ENST00000614615	2	0.521148	0.565299		validated	0.69214	0.00668283
35902	RP11-1191J2.2	ENST00000489312	isoform	common	-0.137633	0.633451	1.08717e-10	8.05358e-13	555	1135	ENSG00000242686	ENST00000489312	2	-100	1		validated	0.691081	3.12829e-10
35903	AF186192.5	ENST00000524514	isoform	common	-0.193724	0.63744	1.12598e-10	8.37268e-13	558	1476	ENSG00000255085	ENST00000524514	4	0.78375	0.264744		validated	0.693819	1.64124e-14
276	SMAGP	SMAGP	gene	common	0.0300144	0.643566	1.1639e-10	9.60173e-13	559	35	ENSG00000170545	ENST00000603798	8	0.563789	0.479253		validated	0.695923	1.26782e-10
595	DUSP6	DUSP6	gene	common	0.028193	0.653818	1.18658e-10	9.838e-13	562	646	ENSG00000139318	ENST00000279488	5	0.553394	0.339871		validated	0.690635	9.38694e-06
35905	GRIA2	ENST00000505888	isoform	isoform.specific	-0.252894	0.637839	1.22164e-10	9.15254e-13	563	3518	ENSG00000120251	ENST00000505888	2	-100	1		validated	0.698928	2.51428e-10
320	HECA	HECA	gene	common	-0.0534164	0.641756	1.2922e-10	1.08415e-12	568	107	ENSG00000112406	ENST00000367658	1	-100	1		validated	0.696033	1.44695e-08
512	RP11-342I1.2	RP11-342I1.2	gene	common	-0.0904427	0.642634	1.33237e-10	1.12159e-12	569	496	ENSG00000272717	ENST00000608402	1	0.546047	0.704065		validated	0.702265	1.26111e-11
262	SDCBP2P1	SDCBP2P1	gene	common	-0.769143	0.633586	1.49972e-10	1.27508e-12	573	27	ENSG00000223389	ENST00000416115	1	-100	1		validated	0.686952	0.00342302
108	TMSB15B	TMSB15B	gene	common	-0.0444194	0.646375	1.51562e-10	1.29711e-12	574	296	ENSG00000158427	ENST00000419165	6	-100	1		validated	0.694308	1.23989e-10
26262	PAXBP1-AS1	PAXBP1-AS1	gene	gene.specific	-0.109511	0.64443	1.51562e-10	1.29701e-12	575	61325	ENSG00000238197	ENST00000458479	2	0.543458	0.690462		validated	0.693904	4.52395e-08
114	GPR6	GPR6	gene	common	-0.105251	0.640319	1.54255e-10	1.32882e-12	576	292	ENSG00000146360	ENST00000275169	1	0.601553	0.520954		validated	0.693187	3.09157e-14
202	Metazoa_SRP	Metazoa_SRP	gene	common	-0.0804882	0.646972	1.54255e-10	1.32881e-12	577	130	ENSG00000277740	ENST00000614579	1	-100	1		validated	0.672778	1
35909	FNDC5	ENST00000481487	isoform	common	-0.0934064	0.640725	1.69933e-10	1.29221e-12	582	406	ENSG00000160097	ENST00000481487	3	-100	1		validated	0.693821	0.00655529
35912	TMEM105	ENST00000571868	isoform	common	0.0938196	0.640008	1.78086e-10	1.3692e-12	587	293	ENSG00000185332	ENST00000571868	4	0.579977	0.212797		validated	0.702961	9.70067e-14
3169	ZNF107	ZNF107	gene	gene.specific	-0.0414788	0.63941	1.80877e-10	1.6089e-12	591	38216	ENSG00000196247	ENST00000620827	6	0.574309	0.0883311		validated	0.698347	9.97843e-10
35913	CTA-373H7.7	ENST00000382641	isoform	common	-0.283356	0.636436	1.85221e-10	1.42925e-12	593	558	ENSG00000206028	ENST00000382641	1	-100	1		validated	0.695158	3.12829e-10
35916	SMIM8	ENST00000392863	isoform	isoform.specific	-0.123208	0.645795	1.91629e-10	1.49484e-12	598	3485	ENSG00000111850	ENST00000392863	6	-100	1		validated	0.694214	9.97843e-10
9347	TUBB2BP1	TUBB2BP1	gene	gene.specific	-0.0258629	0.641586	1.95078e-10	1.75712e-12	600	44385	ENSG00000216819	ENST00000404155	1	-100	1		validated	0.694993	0.000100185
576	WDR7	WDR7	gene	common	-0.0675768	0.641576	2.01319e-10	1.81898e-12	601	573	ENSG00000091157	ENST00000357574	9	-100	1		validated	0.695251	1.06056e-10
85	KIF5C	KIF5C	gene	common	-0.0303819	0.645917	2.05588e-10	1.86332e-12	603	385	ENSG00000168280	ENST00000435030	4	-100	1		validated	0.699347	1.59827e-14
533	TCF3	TCF3	gene	common	-0.0496167	0.640748	2.24028e-10	2.05559e-12	611	485	ENSG00000071564	ENST00000588136	20	0.570343	0.457442		validated	0.697649	1.0125e-07
35923	SLAIN1	ENST00000446759	isoform	isoform.specific	-0.0748524	0.644476	2.32968e-10	1.86307e-12	614	3471	ENSG00000139737	ENST00000446759	13	-100	1		validated	0.687487	2.22374e-08
35924	PLEKHG4B	ENST00000637938	isoform	common	-0.0438694	0.64094	2.35283e-10	1.88818e-12	615	462	ENSG00000153404	ENST00000637938	4	0.642666	0.154687		validated	0.694517	0.000822559
35925	KCNC1	ENST00000379472	isoform	isoform.specific	-0.082148	0.64697	2.36991e-10	1.90853e-12	616	3470	ENSG00000129159	ENST00000379472	1	-100	1		validated	0.708702	1.54904e-17
35926	HCN4	ENST00000261917	isoform	common	-0.0728003	0.641495	2.53824e-10	2.05122e-12	618	1602	ENSG00000138622	ENST00000261917	1	-100	1		validated	0.690839	6.45825e-06
301	CCNL2P1	CCNL2P1	gene	common	-0.486877	0.638136	2.83981e-10	2.65351e-12	627	8	ENSG00000248283	ENST00000512846	1	-100	1		validated	0.689894	0.000625766
35933	FBLN7	ENST00000272559	isoform	isoform.specific	-0.0437226	0.636894	2.87245e-10	2.37773e-12	629	3459	ENSG00000144152	ENST00000272559	5	0.636836	0.38997		validated	0.699051	1.35289e-11
35934	CACNA1A	ENST00000587525	isoform	isoform.specific	-0.05159	0.637318	2.93941e-10	2.4414e-12	630	3459	ENSG00000141837	ENST00000587525	32	-100	1		validated	0.69324	1.01002e-12
35935	RHOG	ENST00000396979	isoform	isoform.specific	0.0376801	0.643006	3.01559e-10	2.51313e-12	631	3459	ENSG00000177105	ENST00000396979	3	0.731993	0.364944		validated	0.691605	4.6309e-09
35937	AC116614.1	ENST00000456949	isoform	common	-0.126059	0.636551	3.10122e-10	2.6019e-12	633	1304	ENSG00000235688	ENST00000456949	1	-100	1		validated	0.682411	0.00839316
35938	RP1-53O8.2	ENST00000613391	isoform	common	-0.643998	0.636579	3.16996e-10	2.6697e-12	634	164	ENSG00000278255	ENST00000613391	1	0.645247	0.887638		validated	0.68387	2.05603e-06
35939	CCNL2P1	ENST00000512846	isoform	common	-0.533045	0.639179	3.16996e-10	2.67736e-12	635	8	ENSG00000248283	ENST00000512846	1	-100	1		validated	0.692864	4.88037e-08
35941	RP11-470C13.4	ENST00000623641	isoform	common	-0.0440766	0.641109	3.29336e-10	2.80007e-12	640	58	ENSG00000280229	ENST00000623641	1	0.528343	0.583715		validated	0.692788	8.88979e-15
35943	FERMT1	ENST00000217289	isoform	common	0.0368922	0.650043	3.36576e-10	2.88051e-12	642	224	ENSG00000101311	ENST00000217289	3	0.610193	0.0284558		validated	0.693674	4.1269e-13
35944	VN1R12P	ENST00000403778	isoform	common	-1.02714	0.634467	3.70146e-10	3.1782e-12	645	35	ENSG00000220581	ENST00000403778	1	-100	1		validated	0.692199	0.0014445
35947	ITPRIPL1	ENST00000420176	isoform	isoform.specific	-0.0546411	0.649638	4.27026e-10	3.70254e-12	651	3440	ENSG00000198885	ENST00000420176	5	-100	1		validated	0.690799	0.0014445
35948	EML6	ENST00000356458	isoform	common	-0.0759398	0.645433	4.27954e-10	3.72259e-12	652	1493	ENSG00000214595	ENST00000356458	8	0.574003	0.540167		validated	0.69005	0.00031777
785	RNU1-22P	RNU1-22P	gene	common	0.172878	0.637358	4.51156e-10	4.38015e-12	656	929	ENSG00000200204	ENST00000363334	1	0.912311	0.373828		validated	0.694651	7.1011e-10
2457	AC016738.4	AC016738.4	gene	gene.specific	0.111129	0.648445	4.56548e-10	4.44531e-12	657	37438	ENSG00000223947	ENST00000452364	1	0.682767	0.00438726		validated	0.697695	9.0734e-12
35949	LYZ	ENST00000261267	isoform	common	0.0255236	0.641508	4.63758e-10	4.04705e-12	660	113	ENSG00000090382	ENST00000261267	3	0.5746	0.475901		validated	0.692386	0.000521908
529	ERO1A	ERO1A	gene	common	0.0329169	0.636638	4.72471e-10	4.65338e-12	662	430	ENSG00000197930	ENST00000395686	8	0.610169	0.257427		validated	0.687246	0.000113188
35951	RP11-1263C18.1	ENST00000610212	isoform	common	-0.114729	0.638533	4.94349e-10	4.34174e-12	664	3	ENSG00000273238	ENST00000610212	1	-100	1		validated	0.684545	0.00624581
313	RP11-1263C18.1	RP11-1263C18.1	gene	common	-0.114751	0.638512	5.1687e-10	5.11968e-12	667	3	ENSG00000273238	ENST00000610212	1	-100	1		validated	0.689333	2.16042e-06
35953	CNR1	ENST00000369501	isoform	common	-0.0960594	0.636947	5.17745e-10	4.57629e-12	668	972	ENSG00000118432	ENST00000369501	6	-100	1		validated	0.687014	0.000302092
1698	RP11-15H20.7	RP11-15H20.7	gene	gene.specific	-0.0455079	0.646043	5.58851e-10	5.56686e-12	672	2754	ENSG00000269107	ENST00000594653	1	-100	1		validated	0.694036	6.09364e-05
35957	SYNDIG1	ENST00000376862	isoform	isoform.specific	-0.0428271	0.636112	5.76872e-10	5.16365e-12	674	3419	ENSG00000101463	ENST00000376862	2	-100	1		validated	0.692522	4.42683e-10
35958	HECA	ENST00000367658	isoform	common	-0.0456287	0.640665	5.83727e-10	5.24139e-12	675	107	ENSG00000112406	ENST00000367658	1	-100	1		validated	0.699524	1.75406e-07
2629	RN7SL280P	RN7SL280P	gene	gene.specific	-0.1807	0.644153	5.84113e-10	5.8349e-12	676	37591	ENSG00000244671	ENST00000496490	1	0.492065	0.619868		validated	0.689259	5.49138e-10
35959	TCEAL2	ENST00000372780	isoform	common	-0.0326542	0.638459	6.05804e-10	5.45662e-12	678	275	ENSG00000184905	ENST00000372780	3	0.450753	0.928065		validated	0.697024	1.18088e-16
56	MSI1	MSI1	gene	common	-0.0401628	0.64622	6.23254e-10	6.26087e-12	679	521	ENSG00000135097	ENST00000257552	3	0.553113	0.433329		validated	0.705767	2.2732e-16
35960	NTN3	ENST00000293973	isoform	common	-0.159336	0.639969	6.30784e-10	5.69932e-12	680	549	ENSG00000162068	ENST00000293973	1	-100	1		validated	0.690638	2.66454e-09
35961	RP11-713N11.6	ENST00000622162	isoform	common	-0.0437657	0.635901	6.73359e-10	6.10289e-12	684	104	ENSG00000276842	ENST00000622162	1	-100	1		validated	0.68772	0.0139458
303	RP11-470C13.4	RP11-470C13.4	gene	common	-0.0444433	0.642739	8.2407e-10	8.48627e-12	698	58	ENSG00000280229	ENST00000623641	1	0.528343	0.583905		validated	0.701217	1.04379e-14
35972	WEE2-AS1	ENST00000495800	isoform	common	-0.537137	0.636478	8.86828e-10	8.31137e-12	704	22	ENSG00000228775	ENST00000495800	5	-100	1		validated	0.688451	0.000227985
35973	CRMP1	ENST00000324989	isoform	isoform.specific	-0.043848	0.646099	8.90254e-10	8.36846e-12	705	3391	ENSG00000072832	ENST00000324989	6	-100	1		validated	0.704524	1.97796e-18
2364	RP11-599B13.6	RP11-599B13.6	gene	gene.specific	-0.0463139	0.638605	8.98373e-10	9.35228e-12	706	37296	ENSG00000263620	ENST00000498285	1	-100	1		validated	0.686601	0.0390227
71	TXLNB	TXLNB	gene	common	-0.100382	0.643175	1.02068e-09	1.07974e-11	714	520	ENSG00000164440	ENST00000358430	2	-100	1		validated	0.692131	5.68051e-05
35977	ABAT	ENST00000563215	isoform	isoform.specific	-0.116817	0.638458	1.07873e-09	1.02613e-11	719	3380	ENSG00000183044	ENST00000563215	8	0.566516	0.652751		validated	0.698675	6.61475e-11
459	ARMC8P1	ARMC8P1	gene	common	-0.82208	0.634518	1.1043e-09	1.18059e-11	721	247	ENSG00000225254	ENST00000443069	1	0.484097	0.728884		validated	0.695915	0.000748426
1191	TUBA1A	TUBA1A	gene	common	-0.0301626	0.64051	1.10489e-09	1.18432e-11	722	1693	ENSG00000167552	ENST00000546918	9	-100	1		validated	0.691536	9.69738e-11
35979	RP11-328P23.4	ENST00000632111	isoform	common	-0.186236	0.63595	1.11201e-09	1.06402e-11	723	467	ENSG00000282381	ENST00000632111	1	0.556574	0.772155		validated	0.691252	0.00871282
30142	TUBB2B	TUBB2B	gene	gene.specific	-0.0186763	0.639379	1.12775e-09	1.21199e-11	726	65054	ENSG00000137285	ENST00000473006	2	-100	1		validated	0.696495	3.85454e-07
349	DYNLT3P1	DYNLT3P1	gene	common	-0.231243	0.640694	1.14207e-09	1.23059e-11	727	15	ENSG00000232241	ENST00000378574	1	-100	1		validated	0.686576	0.000521908
1141	THAP8	THAP8	gene	common	-0.0606212	0.643236	1.14806e-09	1.24025e-11	728	1603	ENSG00000161277	ENST00000607730	4	0.564165	0.442807		validated	0.696272	3.53124e-08
2297	GKAP1	GKAP1	gene	gene.specific	-0.0581633	0.646106	1.29833e-09	1.41353e-11	732	37203	ENSG00000165113	ENST00000376365	6	-100	1		validated	0.710366	8.04244e-16
1059	AP000251.3	AP000251.3	gene	common	-0.0735107	0.641441	1.31907e-09	1.4472e-11	734	1416	ENSG00000237594	ENST00000433071	1	0.504342	0.444371		validated	0.687934	0.000269412
35985	ZDHHC22	ENST00000319374	isoform	isoform.specific	-0.0416296	0.641444	1.38626e-09	1.34977e-11	740	3362	ENSG00000177108	ENST00000319374	1	-100	1		validated	0.702249	6.00518e-18
35987	DYNLT3P1	ENST00000378574	isoform	common	-0.233672	0.640577	1.40908e-09	1.38129e-11	742	15	ENSG00000232241	ENST00000378574	1	-100	1		validated	0.691661	0.000276376
35989	NBEA	ENST00000400445	isoform	common	-0.0894459	0.646192	1.42149e-09	1.40003e-11	745	1721	ENSG00000172915	ENST00000400445	5	-100	1		validated	0.695968	7.41077e-10
35991	ANKS1B	ENST00000547776	isoform	isoform.specific	-0.0974007	0.636308	1.43487e-09	1.42126e-11	747	3356	ENSG00000185046	ENST00000547776	6	0.576686	0.332348		validated	0.692985	1.04559e-05
35993	TSPOAP1	ENST00000582679	isoform	isoform.specific	-0.150107	0.636058	1.56795e-09	1.56188e-11	751	3353	ENSG00000005379	ENST00000582679	11	0.555813	0.317403		validated	0.696351	5.02247e-09
1806	USP30	USP30	gene	gene.specific	-0.0691306	0.638888	1.64628e-09	1.84715e-11	755	2870	ENSG00000135093	ENST00000536393	8	0.60587	0.115104		validated	0.696317	9.27222e-11
35995	LCMT1-AS1	ENST00000563962	isoform	common	-0.118816	0.646748	1.69325e-09	1.6962e-11	757	1647	ENSG00000260448	ENST00000563962	4	-100	1		validated	0.689856	0.0237288
127	IGFBPL1	IGFBPL1	gene	common	-0.0318357	0.640693	1.77582e-09	2.00813e-11	761	446	ENSG00000137142	ENST00000377694	1	0.540094	0.591402		validated	0.693047	3.34085e-09
1	GRM2	GRM2	gene	common	-0.085701	0.642502	1.84244e-09	2.08863e-11	762	706	ENSG00000164082	ENST00000464585	1	0.541496	0.465298		validated	0.691175	0.0482133
469	RAP2B	RAP2B	gene	common	0.0471258	0.638483	1.89204e-09	2.15016e-11	763	223	ENSG00000181467	ENST00000323534	1	-100	1		validated	0.691862	4.65979e-05
35997	RIC3	ENST00000524799	isoform	isoform.specific	-0.0762777	0.641019	1.94071e-09	1.95498e-11	764	3343	ENSG00000166405	ENST00000524799	10	0.525629	0.409428		validated	0.693538	2.40572e-16
36002	NEUROG2	ENST00000313341	isoform	common	-0.0474111	0.636742	2.04493e-09	2.08865e-11	771	79	ENSG00000178403	ENST00000313341	1	-100	1		validated	0.695632	2.4748e-16
24	CARMIL2	CARMIL2	gene	common	-0.0439202	0.652247	2.09224e-09	2.39529e-11	772	686	ENSG00000159753	ENST00000602562	12	0.583243	0.118204		validated	0.69974	2.41967e-11
36003	DOCK5	ENST00000276440	isoform	common	0.0356729	0.647896	2.09565e-09	2.15048e-11	773	647	ENSG00000147459	ENST00000276440	11	-100	1		validated	0.699348	4.7309e-16
36004	RP1-290F12.3	ENST00000605804	isoform	common	-0.127074	0.640354	2.09565e-09	2.15221e-11	774	653	ENSG00000270497	ENST00000605804	1	0.585652	0.553151		validated	0.696962	5.78464e-14
36005	ASH2LP1	ENST00000438037	isoform	common	-0.275738	0.638386	2.13602e-09	2.19967e-11	775	282	ENSG00000224144	ENST00000438037	1	-100	1		validated	0.687263	1.46003e-12
14541	RNF187	RNF187	gene	gene.specific	-0.0473076	0.639499	2.27601e-09	2.62484e-11	779	49400	ENSG00000168159	ENST00000482739	2	0.623361	0.219923		validated	0.691439	2.93866e-05
36009	SMOX	ENST00000305958	isoform	common	0.024005	0.638699	2.36536e-09	2.46239e-11	782	664	ENSG00000088826	ENST00000305958	10	-100	1		validated	0.689925	0.00031777
36011	LHX9	ENST00000367387	isoform	isoform.specific	-0.0679889	0.634207	2.62433e-09	2.74671e-11	786	3324	ENSG00000143355	ENST00000367387	5	0.571493	0.349175		validated	0.692922	2.56116e-07
323	RP11-713N11.6	RP11-713N11.6	gene	common	-0.0412027	0.6349	2.89955e-09	3.36836e-11	788	104	ENSG00000276842	ENST00000622162	1	-100	1		validated	0.684421	0.00060358
11062	TCL6_3	TCL6_3	gene	gene.specific	-0.0673503	0.643024	2.90568e-09	3.38362e-11	789	45911	ENSG00000277468	ENST00000619064	1	0.757316	0.423333		validated	0.688365	1.12893e-05
36014	ZNF821	ENST00000568666	isoform	common	-0.0671088	0.639432	2.98604e-09	3.15043e-11	791	950	ENSG00000102984	ENST00000568666	20	0.572454	0.346717		validated	0.692828	0.00205702
590	ITPRIPL2	ITPRIPL2	gene	common	0.0408205	0.644333	3.01837e-09	3.52332e-11	792	406	ENSG00000205730	ENST00000381440	2	0.542122	0.350742		validated	0.692171	2.00347e-05
36017	APBB1IP	ENST00000376236	isoform	isoform.specific	-0.0250252	0.641015	3.19012e-09	3.3926e-11	795	3033	ENSG00000077420	ENST00000376236	3	0.622686	0.848198		validated	0.69707	1.14192e-08
630	WASF1	WASF1	gene	common	-0.0280769	0.63981	3.22257e-09	3.77073e-11	796	478	ENSG00000112290	ENST00000392587	10	-100	1		validated	0.694949	8.31106e-14
300	RP1-53O8.2	RP1-53O8.2	gene	common	-0.627097	0.638052	3.41536e-09	4.03419e-11	798	164	ENSG00000278255	ENST00000613391	1	0.645247	0.887638		validated	0.691596	8.10365e-08
409	CCDC28B	CCDC28B	gene	common	-0.0312467	0.640675	3.41536e-09	4.03465e-11	799	61	ENSG00000160050	ENST00000461819	5	-100	1		validated	0.698884	0.00116481
191	BEND5	BEND5	gene	common	-0.0430936	0.638288	3.5091e-09	4.15523e-11	803	372	ENSG00000162373	ENST00000463562	5	-100	1		validated	0.689579	0.0158873
174	ZNF253	ZNF253	gene	common	-0.0353681	0.638297	3.56324e-09	4.23933e-11	805	401	ENSG00000256771	ENST00000355650	4	0.622485	0.0827807		validated	0.696184	0.000136602
497	RP11-823E8.3	RP11-823E8.3	gene	common	0.0299038	0.650212	3.56324e-09	4.23728e-11	806	239	ENSG00000274021	ENST00000611513	1	0.540369	0.344149		validated	0.684156	0.0113666
461	SOX11	SOX11	gene	common	-0.0338266	0.636923	3.63374e-09	4.3538e-11	809	161	ENSG00000176887	ENST00000322002	1	0.573641	0.263321		validated	0.693308	0.000246306
34122	KANTR	KANTR	gene	gene.specific	-0.0870882	0.644763	3.9136e-09	4.72206e-11	812	68948	ENSG00000232593	ENST00000366185	4	0.515196	0.345244		validated	0.689941	0.0241161
36022	RP11-85O21.2	ENST00000453529	isoform	isoform.specific	-0.134743	0.641369	3.99792e-09	4.31608e-11	814	3300	ENSG00000236668	ENST00000453529	1	0.678501	0.487963		validated	0.689471	3.92312e-07
36024	FAR2P3	ENST00000425151	isoform	isoform.specific	-0.078526	0.636051	4.10615e-09	4.44742e-11	817	3299	ENSG00000240253	ENST00000425151	3	0.552873	0.478194		validated	0.691527	0.010287
36025	GCSAM	ENST00000308910	isoform	isoform.specific	-0.0522934	0.647967	4.22707e-09	4.59026e-11	819	3298	ENSG00000174500	ENST00000308910	5	-100	1		validated	0.692095	2.2328e-06
36028	WNK3	ENST00000375169	isoform	common	-0.0929101	0.644905	4.37762e-09	4.79059e-11	823	164	ENSG00000196632	ENST00000375169	2	0.672811	0.203226		validated	0.69152	1.18802e-08
6656	ZNF48	ZNF48	gene	gene.specific	-0.0724662	0.652461	4.42592e-09	5.40186e-11	824	79	ENSG00000283620	ENST00000622647	1	0.596059	0.24731		validated	0.681352	0.981944
36029	RP1-168L15.5	ENST00000568025	isoform	common	-0.174388	0.640498	4.50167e-09	4.93898e-11	826	562	ENSG00000261420	ENST00000568025	1	0.591342	0.47771		validated	0.70467	9.13113e-15
36030	C20orf197	ENST00000625080	isoform	isoform.specific	0.118631	0.635053	4.56889e-09	5.02555e-11	829	3289	ENSG00000176659	ENST00000625080	1	-100	1		validated	0.686055	0.0128819
36033	ITGA2	ENST00000296585	isoform	common	0.0228637	0.640868	4.75944e-09	5.27521e-11	833	107	ENSG00000164171	ENST00000296585	5	0.587779	0.333619		validated	0.693904	3.72082e-07
401	RP11-384O8.1	RP11-384O8.1	gene	common	-0.0653135	0.63639	4.78464e-09	5.90411e-11	834	10	ENSG00000267034	ENST00000587099	1	-100	1		validated	0.695631	7.82299e-09
36035	FAM153C	ENST00000506096	isoform	isoform.specific	-0.257742	0.642175	5.07001e-09	5.64789e-11	837	2424	ENSG00000204677	ENST00000506096	2	0.592293	0.568442		validated	0.686854	1.86158e-06
36038	DYDC2	ENST00000411538	isoform	isoform.specific	-0.181494	0.634735	5.50893e-09	6.18321e-11	843	3277	ENSG00000133665	ENST00000411538	2	-100	1		validated	0.700309	1.32393e-16
36039	RP11-384O8.1	ENST00000587099	isoform	common	-0.0657222	0.63671	5.52037e-09	6.21154e-11	844	10	ENSG00000267034	ENST00000587099	1	-100	1		validated	0.692895	1.95691e-12
1659	TMEM25	TMEM25	gene	gene.specific	-0.032672	0.638145	5.58904e-09	6.97885e-11	846	2512	ENSG00000149582	ENST00000525129	30	0.583869	0.185023		validated	0.690119	9.24302e-06
36043	RPL23AP94	ENST00000512518	isoform	common	-0.430748	0.638919	6.51043e-09	7.39863e-11	856	724	ENSG00000248439	ENST00000512518	1	0.566586	0.674383		validated	0.690152	0.000892907
36047	CCDC28B	ENST00000461819	isoform	common	-0.0468257	0.638167	6.81054e-09	7.81612e-11	860	61	ENSG00000160050	ENST00000461819	5	-100	1		validated	0.688321	0.00455405
36050	PPP1R16B	ENST00000299824	isoform	isoform.specific	-0.0374395	0.639506	7.54913e-09	8.72732e-11	864	3260	ENSG00000101445	ENST00000299824	2	0.64547	0.450465		validated	0.693248	1.8752e-11
17610	AC190387.1	AC190387.1	gene	gene.specific	-0.0805427	0.639048	7.55843e-09	9.62881e-11	866	52382	ENSG00000279630		1	0.436373	0.478974		validated	0.692971	4.14048e-06
36051	SYNGAP1	ENST00000418600	isoform	common	-0.0562896	0.642103	7.89691e-09	9.15154e-11	870	561	ENSG00000197283	ENST00000418600	13	-100	1		validated	0.694868	9.6333e-15
562	Metazoa_SRP	Metazoa_SRP	gene	common	-1.03734	0.636197	8.1835e-09	1.0517e-10	873	130	ENSG00000275680	ENST00000613789	1	0.649409	0.444152		validated	0.672778	1
36054	CD79B	ENST00000006750	isoform	common	-0.0414113	0.641086	8.21063e-09	9.58422e-11	875	297	ENSG00000007312	ENST00000006750	6	-100	1		validated	0.692825	3.70582e-05
36055	EOGT	ENST00000540764	isoform	common	0.0383948	0.640755	8.41266e-09	9.84365e-11	876	709	ENSG00000163378	ENST00000540764	10	0.533736	0.593322		validated	0.693531	0.00793297
36060	CACNA2D2	ENST00000424201	isoform	isoform.specific	-0.041033	0.638245	9.23446e-09	1.09348e-10	887	3238	ENSG00000007402	ENST00000424201	5	0.648285	0.295652		validated	0.684744	0.000197656
891	Y_RNA	Y_RNA	gene	common	-0.382044	0.63551	9.26197e-09	1.21109e-10	888	863	ENSG00000206895	ENST00000384168	1	0.569927	0.651627		validated	0.675771	1
36061	FOXN3P1	ENST00000325117	isoform	common	-0.998078	0.634835	9.30897e-09	1.10499e-10	889	11	ENSG00000176318	ENST00000325117	1	-100	1		validated	0.688717	0.0335571
36062	KIF1A	ENST00000320389	isoform	isoform.specific	-0.024591	0.648036	9.30897e-09	1.10753e-10	890	3236	ENSG00000130294	ENST00000320389	9	-100	1		validated	0.705216	8.97949e-14
36063	CDKN2C	ENST00000371761	isoform	common	-0.0346088	0.643685	9.52671e-09	1.1361e-10	891	810	ENSG00000123080	ENST00000371761	3	0.602739	0.246965		validated	0.691946	1.84808e-10
172	TRO	TRO	gene	common	-0.0239474	0.637051	9.79044e-09	1.28569e-10	894	492	ENSG00000067445	ENST00000427099	23	0.524965	0.653548		validated	0.695864	4.35686e-09
36065	DCHS1	ENST00000299441	isoform	isoform.specific	-0.0349369	0.640315	9.79855e-09	1.17402e-10	895	1901	ENSG00000166341	ENST00000299441	1	0.642584	0.563243		validated	0.692158	2.15621e-10
36067	SRRM3	ENST00000479294	isoform	isoform.specific	-0.27975	0.640546	1.00539e-08	1.21026e-10	898	3230	ENSG00000177679	ENST00000479294	3	-100	1		validated	0.698333	6.25293e-14
36068	PRDM8	ENST00000504452	isoform	isoform.specific	0.0682368	0.636813	1.02181e-08	1.2329e-10	900	3229	ENSG00000152784	ENST00000504452	10	-100	1		validated	0.694222	2.61852e-12
36069	ZFP36L2	ENST00000282388	isoform	common	0.0371344	0.635482	1.02348e-08	1.23778e-10	901	326	ENSG00000152518	ENST00000282388	1	0.579945	0.0742856		validated	0.691899	0.00973672
540	ZNF48	ZNF48	gene	common	-0.0700144	0.652097	1.03399e-08	1.36888e-10	903	79	ENSG00000180035	ENST00000613509	4	0.602989	0.231465		validated	0.681352	0.981944
36070	TNS4	ENST00000254051	isoform	isoform.specific	0.0188353	0.640025	1.03825e-08	1.25856e-10	905	2847	ENSG00000131746	ENST00000254051	4	-100	1		validated	0.701946	6.10238e-15
2018	RP3-486I3.7	RP3-486I3.7	gene	gene.specific	-0.222058	0.641989	1.04793e-08	1.39917e-10	908	36748	ENSG00000237021	ENST00000448740	1	-100	1		validated	0.689153	0.0141922
1102	NT5E	NT5E	gene	common	0.0134226	0.638599	1.04895e-08	1.40398e-10	909	1336	ENSG00000135318	ENST00000416334	5	0.588378	0.34175		validated	0.691186	0.000255973
36071	HSD17B6	ENST00000553476	isoform	common	-0.303885	0.636863	1.04978e-08	1.27547e-10	910	1547	ENSG00000025423	ENST00000553476	10	-100	1		validated	0.697084	9.17818e-09
36072	GABRB3	ENST00000545868	isoform	isoform.specific	-0.11881	0.637265	1.0667e-08	1.29903e-10	911	3219	ENSG00000166206	ENST00000545868	8	-100	1		validated	0.694017	1.19525e-07
496	RP11-722G7.1	RP11-722G7.1	gene	common	-0.0421896	0.64351	1.11158e-08	1.49404e-10	915	124	ENSG00000269226	ENST00000620307	2	-100	1		validated	0.694602	1.72549e-05
36076	ST8SIA2	ENST00000268164	isoform	common	-0.0606868	0.641593	1.17477e-08	1.44382e-10	919	1408	ENSG00000140557	ENST00000268164	2	0.513795	0.543514		validated	0.688256	0.00174535
36077	CLEC16A	ENST00000409790	isoform	common	-0.0383321	0.636233	1.19419e-08	1.47104e-10	921	455	ENSG00000038532	ENST00000409790	9	0.534151	0.596141		validated	0.694635	3.46854e-06
36080	RP11-142I2.1	ENST00000603448	isoform	common	-0.958441	0.64107	1.25557e-08	1.56071e-10	925	40	ENSG00000271022	ENST00000603448	1	-100	1		validated	0.695111	0.00518455
36081	RN7SL771P	ENST00000482328	isoform	common	-0.276923	0.63727	1.25557e-08	1.56074e-10	926	228	ENSG00000240173	ENST00000482328	1	0.666572	0.293604		validated	0.686221	0.0177532
36082	RP1-232L24.3	ENST00000429444	isoform	isoform.specific	-0.08142	0.63301	1.26978e-08	1.58197e-10	927	3207	ENSG00000231533	ENST00000429444	1	0.543792	0.817653		validated	0.687924	0.000794002
36086	RNU6-179P	ENST00000363350	isoform	common	-0.415618	0.632411	1.45781e-08	1.83514e-10	937	433	ENSG00000200220	ENST00000363350	1	-100	1		validated	0.692919	3.22928e-07
36087	ARAP3	ENST00000513878	isoform	common	0.050968	0.640061	1.45781e-08	1.83668e-10	938	54	ENSG00000120318	ENST00000513878	7	-100	1		validated	0.691292	7.38196e-08
395	ITGA2	ITGA2	gene	common	0.0193115	0.636716	1.56657e-08	2.16103e-10	940	107	ENSG00000164171	ENST00000296585	5	0.610253	0.304807		validated	0.69433	1.29512e-05
2183	BRICD5	BRICD5	gene	gene.specific	-0.0536722	0.644092	1.56657e-08	2.1625e-10	942	36879	ENSG00000182685	ENST00000562360	4	0.574476	0.529156		validated	0.689424	0.00735397
238	RP11-262H14.5	RP11-262H14.5	gene	common	-0.046198	0.637396	1.58918e-08	2.20286e-10	944	443	ENSG00000229422	ENST00000417533	1	0.5698	0.514321		validated	0.692323	2.66454e-09
36089	CHRNB2	ENST00000368476	isoform	isoform.specific	-0.0327412	0.642666	1.60124e-08	2.02638e-10	945	3190	ENSG00000160716	ENST00000368476	1	-100	1		validated	0.70857	2.03865e-18
36091	RP11-175K6.1	ENST00000523301	isoform	common	-0.0704643	0.642325	1.73653e-08	2.20733e-10	949	296	ENSG00000245812	ENST00000523301	1	-100	1		validated	0.702196	4.79581e-13
858	ZNF138	ZNF138	gene	common	-0.0496161	0.642512	1.81405e-08	2.57056e-10	959	799	ENSG00000197008	ENST00000437743	7	0.61113	0.0483293		validated	0.689865	4.70551e-06
1423	GPC2	GPC2	gene	gene.specific	-0.0356339	0.643838	1.81405e-08	2.57056e-10	960	1886	ENSG00000213420	ENST00000292377	5	-100	1		validated	0.691384	4.52395e-08
36094	RP11-87G24.3	ENST00000563583	isoform	common	-0.171816	0.634279	1.83672e-08	2.35014e-10	961	726	ENSG00000267568	ENST00000563583	2	-100	1		validated	0.689316	3.33353e-12
36097	ARMC8P1	ENST00000443069	isoform	common	-0.789725	0.633581	1.88751e-08	2.43102e-10	968	247	ENSG00000225254	ENST00000443069	1	0.484097	0.728884		validated	0.688858	0.00116481
36099	SOX11	ENST00000322002	isoform	common	-0.0332392	0.63636	1.90707e-08	2.46692e-10	970	161	ENSG00000176887	ENST00000322002	1	0.572514	0.276674		validated	0.688434	0.00106264
36100	CNIH2	ENST00000311445	isoform	common	-0.0429567	0.63806	1.91261e-08	2.47945e-10	971	610	ENSG00000174871	ENST00000311445	6	-100	1		validated	0.696159	2.31032e-11
1473	AC010980.2	AC010980.2	gene	gene.specific	-0.0613333	0.639182	1.99016e-08	2.86478e-10	976	1966	ENSG00000237732	ENST00000587192	5	-100	1		validated	0.700013	2.3767e-12
36104	RP11-57A19.2	ENST00000501520	isoform	common	-0.0636537	0.648491	2.0087e-08	2.62657e-10	979	919	ENSG00000246465	ENST00000501520	1	-100	1		validated	0.693497	0.00203477
36105	EFS	ENST00000351354	isoform	isoform.specific	-0.0411582	0.635408	2.05838e-08	2.6973e-10	982	3158	ENSG00000100842	ENST00000351354	3	0.522475	0.435483		validated	0.692427	1.0125e-07
36107	RAP2B	ENST00000323534	isoform	common	0.0468789	0.638253	2.26573e-08	2.98223e-10	986	223	ENSG00000181467	ENST00000323534	1	-100	1		validated	0.691426	0.000467501
36108	CARD6	ENST00000254691	isoform	common	0.0377508	0.644801	2.26573e-08	2.98808e-10	987	448	ENSG00000132357	ENST00000254691	2	-100	1		validated	0.695626	0.00441866
36109	SMAD9	ENST00000350148	isoform	isoform.specific	-0.0868223	0.647749	2.2842e-08	3.01885e-10	988	3153	ENSG00000120693	ENST00000350148	4	-100	1		validated	0.693543	1.35658e-12
1243	RP11-746P2.3	RP11-746P2.3	gene	common	-0.0975268	0.638908	2.41733e-08	3.54751e-10	994	1521	ENSG00000232906	ENST00000447960	1	0.598221	0.207689		validated	0.691167	0.0492555
36112	PCDH12	ENST00000510041	isoform	isoform.specific	1.12063	0.637877	2.5056e-08	3.33255e-10	997	3145	ENSG00000113555	ENST00000510041	2	0.627271	0.499794		validated	0.691022	3.34594e-07
4932	GNMT	GNMT	gene	gene.specific	-0.0808172	0.641553	2.56755e-08	3.78238e-10	999	39571	ENSG00000124713	ENST00000372808	1	0.623278	0.121217		validated	0.690276	0.0116776
36113	IGLV6-57	ENST00000390285	isoform	common	-0.0823679	0.641405	2.59854e-08	3.46345e-10	1000	793	ENSG00000211640	ENST00000390285	1	-100	1		validated	0.687862	0.00437433
36115	SLC28A3	ENST00000495823	isoform	isoform.specific	0.100931	0.635309	2.68186e-08	3.58956e-10	1003	3140	ENSG00000197506	ENST00000495823	2	0.624391	0.382838		validated	0.695044	9.29e-12
36116	SYT11	ENST00000368324	isoform	common	-0.0214987	0.640215	2.69471e-08	3.61432e-10	1004	292	ENSG00000132718	ENST00000368324	1	0.520286	0.388794		validated	0.694019	1.95541e-07
672	ZNF738	ZNF738	gene	common	-0.0277297	0.636624	2.77969e-08	4.14168e-10	1010	355	ENSG00000172687	ENST00000311015	5	-100	1		validated	0.695354	6.97601e-07
36120	MCEMP1	ENST00000333598	isoform	isoform.specific	0.0609876	0.638903	2.93228e-08	3.96587e-10	1013	3132	ENSG00000183019	ENST00000333598	2	0.964891	0.107026		validated	0.695357	8.30671e-09
869	PLAUR	PLAUR	gene	common	0.0205615	0.647739	2.94143e-08	4.39094e-10	1014	765	ENSG00000011422	ENST00000340093	16	0.619938	0.119429		validated	0.68969	0.00041324
36122	CTNND2	ENST00000304623	isoform	isoform.specific	-0.0410986	0.636376	2.98826e-08	4.05836e-10	1016	3130	ENSG00000169862	ENST00000304623	4	0.585228	0.239704		validated	0.688985	0.0119959
19202	SPRED1	SPRED1	gene	gene.specific	0.0434992	0.637413	3.06375e-08	4.60791e-10	1020	53820	ENSG00000166068	ENST00000299084	3	-100	1		validated	0.698683	6.51331e-12
957	LL0XNC01-116E7.4	LL0XNC01-116E7.4	gene	common	-0.163578	0.640528	3.09491e-08	4.66346e-10	1021	928	ENSG00000230312	ENST00000451950	1	-100	1		validated	0.693021	3.49706e-11
752	RP4-665N4.4	RP4-665N4.4	gene	common	-0.312912	0.638121	3.10022e-08	4.68016e-10	1022	508	ENSG00000232862	ENST00000437804	1	-100	1		validated	0.692175	3.73965e-08
36123	RP11-426C22.8	ENST00000622268	isoform	isoform.specific	0.174272	0.637655	3.13285e-08	4.26352e-10	1023	1824	ENSG00000277999	ENST00000622268	1	-100	1		validated	0.696298	7.07845e-11
36124	DCLK2	ENST00000296550	isoform	isoform.specific	-0.0643375	0.638478	3.18389e-08	4.34192e-10	1025	3122	ENSG00000170390	ENST00000296550	6	-100	1		validated	0.692478	5.07399e-05
2128	RP1-168L15.6	RP1-168L15.6	gene	gene.specific	-0.17477	0.642718	3.2856e-08	4.98768e-10	1027	36739	ENSG00000280057	ENST00000623222	1	-100	1		validated	0.69717	3.94456e-12
25821	CBFA2T2	CBFA2T2	gene	gene.specific	-0.0442676	0.641299	3.55512e-08	5.40679e-10	1030	60429	ENSG00000078699	ENST00000397800	8	-100	1		validated	0.697691	1.74883e-11
36128	KCNQ2	ENST00000627221	isoform	isoform.specific	-0.137773	0.642137	3.59907e-08	4.94849e-10	1032	3117	ENSG00000075043	ENST00000627221	6	0.725468	0.43979		validated	0.694979	2.51428e-10
36129	RP11-553K8.2	ENST00000429469	isoform	common	-0.141615	0.642771	3.68361e-08	5.07507e-10	1033	315	ENSG00000223881	ENST00000429469	1	-100	1		validated	0.686756	0.00437433
36134	RP11-722G7.1	ENST00000620307	isoform	common	-0.0957168	0.637471	3.84994e-08	5.35825e-10	1039	124	ENSG00000269226	ENST00000620307	2	-100	1		validated	0.700584	2.3147e-14
639	DPF1	DPF1	gene	common	-0.0470705	0.639009	3.93858e-08	6.0342e-10	1041	252	ENSG00000011332	ENST00000416611	14	0.58007	0.445667		validated	0.692406	0.000255973
36139	CTC-260E6.6	ENST00000585816	isoform	common	-0.0534741	0.643973	4.24552e-08	5.97689e-10	1050	517	ENSG00000267383	ENST00000585816	4	0.598871	0.167347		validated	0.691611	0.0249066
36142	CD300A	ENST00000360141	isoform	isoform.specific	0.0501904	0.638558	4.33793e-08	6.13479e-10	1053	3099	ENSG00000167851	ENST00000360141	1	-100	1		validated	0.688324	0.0174545
36143	XKR7	ENST00000562532	isoform	isoform.specific	-0.0311598	0.641937	4.34005e-08	6.16215e-10	1054	3099	ENSG00000260903	ENST00000562532	1	-100	1		validated	0.708434	1.15349e-17
8	DISP3	DISP3	gene	common	-0.0730715	0.641163	4.82509e-08	7.44655e-10	1058	995	ENSG00000204624	ENST00000294484	2	-100	1		validated	0.690272	0.0310703
13863	POGZ	POGZ	gene	gene.specific	-0.0471951	0.639158	4.91844e-08	7.60441e-10	1059	48442	ENSG00000143442	ENST00000531094	19	-100	1		validated	0.69295	1.69151e-07
36147	TRAJ49	ENST00000390488	isoform	common	-0.786995	0.639033	5.18737e-08	7.40886e-10	1060	945	ENSG00000211840	ENST00000390488	1	0.929782	0.125048		validated	0.69048	2.95358e-09
36149	TMEM179	ENST00000616017	isoform	common	-0.029072	0.636456	5.29239e-08	7.58856e-10	1064	770	ENSG00000258986	ENST00000616017	3	-100	1		validated	0.691244	0.0020795
36150	RP11-342I1.2	ENST00000608402	isoform	common	-0.0963376	0.641208	5.29309e-08	7.60442e-10	1065	496	ENSG00000272717	ENST00000608402	1	0.544836	0.706738		validated	0.702767	1.23238e-09
537	MEGF11	MEGF11	gene	common	-0.0644914	0.637237	5.41231e-08	8.44393e-10	1068	32	ENSG00000157890	ENST00000478590	6	-100	1		validated	0.689478	4.41436e-06
36152	SIRPB1	ENST00000262929	isoform	common	0.148361	0.639494	5.5303e-08	7.97624e-10	1070	270	ENSG00000101307	ENST00000262929	5	0.65276	0.687429		validated	0.686513	0.0189919
263	CATSPER1	CATSPER1	gene	common	0.0414699	0.640547	6.10191e-08	9.57116e-10	1074	520	ENSG00000175294	ENST00000529244	1	0.594389	0.175384		validated	0.692644	0.000450567
1064	DGKG	DGKG	gene	common	0.048133	0.637637	6.34372e-08	9.98605e-10	1080	1089	ENSG00000058866	ENST00000447054	5	0.624029	0.429031		validated	0.697899	0.000146012
2391	TMEM8B	TMEM8B	gene	gene.specific	-0.0478038	0.644476	6.42116e-08	1.0126e-09	1081	36948	ENSG00000137103	ENST00000472010	7	0.540327	0.535417		validated	0.695201	2.06394e-05
36158	ZNF273	ENST00000395375	isoform	common	-0.0488076	0.63571	6.80228e-08	9.92532e-10	1083	1170	ENSG00000198039	ENST00000395375	3	0.588127	0.108823		validated	0.691844	0.0127681
36159	EMILIN3	ENST00000332312	isoform	isoform.specific	-0.0416754	0.638768	6.82536e-08	9.97815e-10	1084	3073	ENSG00000183798	ENST00000332312	1	0.618731	0.573404		validated	0.697845	1.83916e-13
36163	CREG2	ENST00000495455	isoform	common	0.0485349	0.640987	7.20519e-08	1.06143e-09	1088	82	ENSG00000175874	ENST00000495455	3	0.661178	0.286896		validated	0.689551	1.69981e-05
36167	ERO1A	ENST00000395686	isoform	common	0.0367955	0.637734	7.38085e-08	1.09559e-09	1092	430	ENSG00000197930	ENST00000395686	8	0.594723	0.24295		validated	0.686656	3.98205e-05
36168	TSPYL4	ENST00000420283	isoform	common	-0.0382155	0.639484	7.43257e-08	1.10715e-09	1093	208	ENSG00000187189	ENST00000420283	1	0.591467	0.304853		validated	0.690352	0.0145689
36170	GRIK3	ENST00000373091	isoform	isoform.specific	-0.0498594	0.64634	7.44066e-08	1.11073e-09	1095	3065	ENSG00000163873	ENST00000373091	3	0.655302	0.202418		validated	0.698463	4.11147e-16
36171	TCF3	ENST00000588136	isoform	common	-0.0432591	0.639157	7.45814e-08	1.11543e-09	1096	485	ENSG00000071564	ENST00000588136	20	-100	1		validated	0.69122	4.86273e-05
36174	RP11-579O24.3	ENST00000582080	isoform	common	-1.04604	0.637775	7.46729e-08	1.12309e-09	1099	842	ENSG00000263938	ENST00000582080	1	-100	1		validated	0.693691	1.20012e-05
36175	MEGF11	ENST00000478590	isoform	common	-0.590191	0.635155	7.46943e-08	1.12551e-09	1100	32	ENSG00000157890	ENST00000478590	6	-100	1		validated	0.690671	6.1796e-05
36176	RP11-325I22.3	ENST00000624349	isoform	isoform.specific	-0.432765	0.634821	7.55442e-08	1.14043e-09	1101	3061	ENSG00000279908	ENST00000624349	1	-100	1		validated	0.683679	0.0373118
1591	RP11-59D5__B.2	RP11-59D5__B.2	gene	gene.specific	0.0453171	0.635062	8.06033e-08	1.28014e-09	1105	2121	ENSG00000236345	ENST00000429530	1	-100	1		validated	0.68655	0.00229201
650	PELI1	PELI1	gene	common	-0.0344596	0.643215	8.64686e-08	1.39027e-09	1112	208	ENSG00000197329	ENST00000468869	4	-100	1		validated	0.696634	1.69066e-12
36180	DRAXIN	ENST00000294485	isoform	isoform.specific	-0.0294585	0.633892	8.73525e-08	1.3285e-09	1115	3049	ENSG00000162490	ENST00000294485	1	-100	1		validated	0.693384	0.000713715
36181	SLC35D2	ENST00000482643	isoform	common	0.124015	0.634669	8.98569e-08	1.36911e-09	1117	1080	ENSG00000130958	ENST00000482643	5	0.456166	0.89751		validated	0.687576	0.0259253
36182	ADGRB3	ENST00000546190	isoform	isoform.specific	-0.0763453	0.639216	9.00451e-08	1.3745e-09	1118	3047	ENSG00000135298	ENST00000546190	3	-100	1		validated	0.69255	1.05489e-08
36183	RP11-379K17.4	ENST00000483289	isoform	common	-0.183293	0.636508	9.09968e-08	1.39158e-09	1121	1412	ENSG00000239219	ENST00000483289	2	0.623421	0.519018		validated	0.692732	0.000968748
36186	GNGT2	ENST00000507680	isoform	isoform.specific	-0.0391194	0.637332	9.5413e-08	1.46715e-09	1126	3041	ENSG00000167083	ENST00000507680	6	-100	1		validated	0.68973	6.90957e-05
36188	CARMIL3	ENST00000342740	isoform	common	-0.0697586	0.638193	9.6955e-08	1.4963e-09	1130	1364	ENSG00000186648	ENST00000342740	3	0.513986	0.380147		validated	0.688973	3.4129e-10
36189	SELENOV	ENST00000597876	isoform	isoform.specific	-0.427437	0.63728	9.76516e-08	1.50979e-09	1131	3037	ENSG00000186838	ENST00000597876	1	-100	1		validated	0.695196	0.00364157
1860	E4F1	E4F1	gene	gene.specific	-0.0720901	0.638155	9.85045e-08	1.6059e-09	1134	2598	ENSG00000167967	ENST00000569796	9	0.601737	0.22847		validated	0.686783	0.000287137
36192	KCNK12	ENST00000327876	isoform	common	-0.0589323	0.641514	1.0044e-07	1.56136e-09	1135	236	ENSG00000184261	ENST00000327876	1	-100	1		validated	0.68831	2.20984e-12
36194	MS4A3	ENST00000528952	isoform	common	0.230656	0.636016	1.00839e-07	1.57322e-09	1137	1343	ENSG00000149516	ENST00000528952	1	-100	1		validated	0.688417	0.000757344
1153	KATNAL2	KATNAL2	gene	common	-0.0368665	0.636199	1.00878e-07	1.64742e-09	1138	1222	ENSG00000167216	ENST00000356157	5	-100	1		validated	0.691678	0.000935548
523	RPL23AP20	RPL23AP20	gene	common	-0.120948	0.639255	1.12748e-07	1.85393e-09	1146	60	ENSG00000235990	ENST00000447965	1	0.62044	0.137406		validated	0.682103	0.0237288
36200	Metazoa_SRP	ENST00000613789	isoform	common	-1.0314	0.635992	1.25005e-07	1.97128e-09	1149	130	ENSG00000275680	ENST00000613789	1	0.649409	0.444152		validated	0.697396	7.36748e-15
443	RN7SL771P	RN7SL771P	gene	common	-0.235799	0.636835	1.37119e-07	2.2739e-09	1154	228	ENSG00000240173	ENST00000482328	1	0.666572	0.292962		validated	0.691842	6.97922e-08
36205	E2F1	ENST00000343380	isoform	common	-0.0431905	0.640878	1.44573e-07	2.30016e-09	1159	285	ENSG00000101412	ENST00000343380	1	0.548176	0.494985		validated	0.691346	5.51858e-11
36206	GBGT1	ENST00000372040	isoform	isoform.specific	0.0537611	0.636416	1.46226e-07	2.33056e-09	1160	1928	ENSG00000148288	ENST00000372040	8	-100	1		validated	0.705156	6.9818e-15
36207	LINC00426	ENST00000447147	isoform	isoform.specific	-0.121314	0.63651	1.48642e-07	2.37324e-09	1162	3011	ENSG00000238121	ENST00000447147	7	-100	1		validated	0.68471	2.71842e-06
36210	STRBP	ENST00000496533	isoform	isoform.specific	-0.156495	0.640013	1.56817e-07	2.51696e-09	1166	3008	ENSG00000165209	ENST00000496533	9	0.567633	0.524649		validated	0.689996	0.000775473
36212	TUNAR	ENST00000503525	isoform	isoform.specific	-0.0433677	0.634305	1.66505e-07	2.6818e-09	1172	3003	ENSG00000250366	ENST00000503525	1	-100	1		validated	0.693899	0.000210942
36213	GPRASP1	ENST00000537097	isoform	isoform.specific	-0.0595857	0.63419	1.67919e-07	2.70928e-09	1173	3003	ENSG00000198932	ENST00000537097	5	0.575688	0.692734		validated	0.690226	3.53124e-08
36214	WDR7	ENST00000357574	isoform	common	-0.0626865	0.638973	1.70042e-07	2.74831e-09	1174	573	ENSG00000091157	ENST00000357574	9	-100	1		validated	0.696435	0.000104355
36216	APOC4-APOC2	ENST00000252490	isoform	common	0.038978	0.640066	1.7882e-07	2.90087e-09	1177	545	ENSG00000224916	ENST00000252490	1	0.589685	0.335184		validated	0.688821	0.00871282
222	C16orf87	C16orf87	gene	common	-0.0618289	0.642865	2.02469e-07	3.44284e-09	1193	714	ENSG00000155330	ENST00000394806	4	0.534399	0.539864		validated	0.692522	0.0414027
2223	LINC00704	LINC00704	gene	gene.specific	0.0315727	0.636153	2.03292e-07	3.46255e-09	1194	36667	ENSG00000231298	ENST00000430998	1	0.570818	0.364919		validated	0.687433	0.0496069
36228	ITPRIPL2	ENST00000381440	isoform	common	0.0401424	0.643641	2.10611e-07	3.48675e-09	1198	406	ENSG00000205730	ENST00000381440	2	0.550555	0.245064		validated	0.693756	0.000355851
1436	AC093642.1	AC093642.1	gene	gene.specific	-0.0749534	0.638371	2.2887e-07	3.92389e-09	1202	1674	ENSG00000280119	ENST00000625132	1	-100	1		validated	0.698647	6.99415e-12
36230	TYROBP	ENST00000262629	isoform	isoform.specific	0.0574343	0.639577	2.4224e-07	4.02397e-09	1204	2976	ENSG00000011600	ENST00000262629	2	-100	1		validated	0.700316	1.04379e-14
1263	RP11-175K6.2	RP11-175K6.2	gene	common	-0.0799642	0.640798	2.49376e-07	4.28946e-09	1206	1353	ENSG00000279204	ENST00000624206	1	-100	1		validated	0.685856	3.60048e-05
36233	DUSP6	ENST00000279488	isoform	common	0.0272958	0.650318	2.51494e-07	4.19885e-09	1208	646	ENSG00000139318	ENST00000279488	5	0.549804	0.343038		validated	0.688227	2.12507e-06
36235	CPT1C	ENST00000598293	isoform	isoform.specific	-0.0295601	0.638275	2.60509e-07	4.36399e-09	1211	2970	ENSG00000169169	ENST00000598293	22	-100	1		validated	0.694277	8.60172e-10
36237	LRFN2	ENST00000338305	isoform	isoform.specific	-0.0505059	0.639088	2.68553e-07	4.51381e-09	1213	2969	ENSG00000156564	ENST00000338305	1	-100	1		validated	0.69325	9.37966e-13
36238	SDK1	ENST00000404826	isoform	isoform.specific	-0.0395799	0.637467	2.78732e-07	4.69272e-09	1218	2326	ENSG00000146555	ENST00000404826	7	0.550104	0.476013		validated	0.691831	1.9159e-05
36242	TGM5	ENST00000396996	isoform	isoform.specific	0.10483	0.636696	3.25642e-07	5.51905e-09	1223	2962	ENSG00000104055	ENST00000396996	2	-100	1		validated	0.689951	7.67192e-06
431	ZFP36L2	ZFP36L2	gene	common	0.0354939	0.634164	3.35608e-07	5.85746e-09	1227	326	ENSG00000152518	ENST00000282388	1	0.594181	0.0430449		validated	0.691942	0.0209874
36246	PLPPR4	ENST00000370185	isoform	isoform.specific	-0.0265381	0.634365	3.46445e-07	5.91385e-09	1232	2955	ENSG00000117600	ENST00000370185	3	0.434191	0.600421		validated	0.68187	9.48691e-05
36247	PRR36	ENST00000618550	isoform	isoform.specific	-0.0416358	0.644329	3.46445e-07	5.92023e-09	1233	2955	ENSG00000183248	ENST00000618550	2	-100	1		validated	0.70526	6.18678e-18
36248	BCL7A	ENST00000538010	isoform	isoform.specific	-0.0399247	0.635854	3.497e-07	5.98566e-09	1235	2954	ENSG00000110987	ENST00000538010	3	0.507093	0.818728		validated	0.687517	6.97601e-07
36250	C14orf132	ENST00000555004	isoform	common	-0.0324118	0.645486	3.63027e-07	6.23414e-09	1237	208	ENSG00000227051	ENST00000555004	3	0.555242	0.280156		validated	0.69946	2.00512e-12
795	RP11-379L18.2	RP11-379L18.2	gene	common	-0.235988	0.642624	3.6744e-07	6.45428e-09	1239	364	ENSG00000280406	ENST00000623479	1	0.736808	0.719677		validated	0.692838	3.64016e-13
36252	HTR6	ENST00000289753	isoform	isoform.specific	-0.0617117	0.631489	3.85952e-07	6.64949e-09	1243	2948	ENSG00000158748	ENST00000289753	1	0.605189	0.378236		validated	0.687984	0.0485587
36254	ZCCHC12	ENST00000310164	isoform	isoform.specific	-0.0363159	0.633186	3.97527e-07	6.87122e-09	1248	2944	ENSG00000174460	ENST00000310164	1	0.624691	0.478763		validated	0.690371	4.33218e-10
36255	KCNA6	ENST00000280684	isoform	common	-0.0763661	0.638951	4.06251e-07	7.03342e-09	1250	755	ENSG00000151079	ENST00000280684	1	-100	1		validated	0.694329	0.000108687
36256	KRTAP10-1	ENST00000400375	isoform	common	-1.83423	0.63233	4.08325e-07	7.08078e-09	1251	7	ENSG00000215455	ENST00000400375	1	-100	1		validated	0.694551	2.61852e-12
36258	RIMS4	ENST00000372851	isoform	isoform.specific	-0.037644	0.638567	4.33347e-07	7.53901e-09	1255	2938	ENSG00000101098	ENST00000372851	2	0.59345	0.377907		validated	0.69431	1.44695e-08
36259	JAKMIP1	ENST00000282924	isoform	common	-0.0421189	0.639742	4.36577e-07	7.60745e-09	1256	603	ENSG00000152969	ENST00000282924	1	-100	1		validated	0.697779	1.80773e-10
618	KRTAP10-1	KRTAP10-1	gene	common	-1.84789	0.632287	4.41825e-07	7.92206e-09	1258	7	ENSG00000215455	ENST00000400375	1	-100	1		validated	0.691398	8.42815e-07
1218	CD68	CD68	gene	common	0.0240262	0.654101	4.64236e-07	8.33692e-09	1263	1208	ENSG00000129226	ENST00000250092	4	0.613426	0.19857		validated	0.695235	7.24528e-08
836	UCP2	UCP2	gene	common	-0.0182023	0.637925	4.71956e-07	8.50204e-09	1266	434	ENSG00000175567	ENST00000545212	10	0.616265	0.0991555		validated	0.703597	3.10258e-16
660	PLEK2	PLEK2	gene	common	0.0156626	0.633401	4.82507e-07	8.7192e-09	1272	73	ENSG00000100558	ENST00000216446	6	-100	1		validated	0.697821	1.75978e-09
36268	WASF1	ENST00000392587	isoform	common	-0.0266799	0.637407	4.99344e-07	8.82729e-09	1274	478	ENSG00000112290	ENST00000392587	10	0.488561	0.746871		validated	0.699877	5.35085e-14
36269	SPIB	ENST00000595883	isoform	common	-0.0524356	0.641565	5.0258e-07	8.89859e-09	1276	1070	ENSG00000269404	ENST00000595883	7	0.623723	0.5173		validated	0.693795	0.00335283
36271	RAB3GAP1	ENST00000442034	isoform	isoform.specific	-0.148755	0.632705	5.05905e-07	8.98585e-09	1279	2921	ENSG00000115839	ENST00000442034	5	0.631586	0.694276		validated	0.689704	0.00132
36273	PRLHR	ENST00000636925	isoform	isoform.specific	-0.922934	0.632879	5.20748e-07	9.27872e-09	1281	2920	ENSG00000119973	ENST00000636925	1	-100	1		validated	0.69464	4.00971e-06
36276	AC137723.5	ENST00000415556	isoform	common	-0.219605	0.634874	6.0349e-07	1.08038e-08	1291	195	ENSG00000235296	ENST00000415556	1	-100	1		validated	0.682785	0.00474034
19	ELAVL3	ELAVL3	gene	common	-0.0488155	0.642183	6.08908e-07	1.11742e-08	1292	1218	ENSG00000196361	ENST00000359227	2	0.454425	0.649305		validated	0.692736	0.02531
36277	DPF1	ENST00000416611	isoform	common	-0.0804072	0.637115	6.09223e-07	1.09235e-08	1293	252	ENSG00000011332	ENST00000416611	14	0.634367	0.230333		validated	0.694766	1.03415e-08
478	SYT11	SYT11	gene	common	-0.0211609	0.638987	6.21095e-07	1.14501e-08	1296	292	ENSG00000132718	ENST00000368324	1	0.565	0.389264		validated	0.686512	0.0010147
36279	CELF3	ENST00000290585	isoform	isoform.specific	-0.041848	0.642657	6.28725e-07	1.13085e-08	1298	2907	ENSG00000159409	ENST00000290585	3	0.541399	0.667147		validated	0.700333	3.19034e-11
530	TSPYL4	TSPYL4	gene	common	-0.0382842	0.639335	6.39577e-07	1.18447e-08	1301	208	ENSG00000187189	ENST00000420283	1	0.586708	0.337742		validated	0.689148	0.000142177
36284	RP11-87G24.6	ENST00000591422	isoform	common	-0.10666	0.63445	6.8244e-07	1.23704e-08	1312	1190	ENSG00000267521	ENST00000591422	1	-100	1		validated	0.68836	4.52395e-08
36286	BOC	ENST00000473008	isoform	isoform.specific	-1.02658	0.632417	7.12115e-07	1.29483e-08	1316	2891	ENSG00000144857	ENST00000473008	15	0.542187	0.656794		validated	0.691947	2.42874e-05
36288	PELI1	ENST00000468869	isoform	common	-0.248018	0.640612	7.32733e-07	1.33643e-08	1320	208	ENSG00000197329	ENST00000468869	4	0.51163	0.764015		validated	0.691017	0.0285129
2301	ZNF653	ZNF653	gene	gene.specific	-0.078166	0.640518	7.74794e-07	1.46532e-08	1324	36615	ENSG00000161914	ENST00000293771	7	-100	1		validated	0.696966	1.07001e-06
20749	RP11-417N10.4	RP11-417N10.4	gene	gene.specific	-0.0570748	0.639469	8.00486e-07	1.52289e-08	1328	55059	ENSG00000279592		1	0.554438	0.40705		validated	0.71054	2.56041e-15
36294	RP5-1092A11.5	ENST00000443034	isoform	common	-0.0971139	0.636581	9.64047e-07	1.7759e-08	1339	716	ENSG00000227589	ENST00000443034	1	-100	1		validated	0.690309	2.71568e-11
36298	PLEK2	ENST00000216446	isoform	common	0.0166829	0.633993	1.02474e-06	1.89777e-08	1345	73	ENSG00000100558	ENST00000216446	6	0.531447	0.567047		validated	0.693711	0.000129486
36303	AF131216.5	ENST00000525867	isoform	common	-0.0880935	0.640483	1.08806e-06	2.0303e-08	1354	871	ENSG00000255020	ENST00000525867	1	0.555327	0.61243		validated	0.692059	0.000408148
36305	NACAD	ENST00000490531	isoform	isoform.specific	-0.0407452	0.635113	1.11082e-06	2.07901e-08	1359	2852	ENSG00000136274	ENST00000490531	2	0.644439	0.178145		validated	0.700576	1.81138e-16
22	RP11-430H10.1	RP11-430H10.1	gene	common	-0.101087	0.639422	1.14847e-06	2.23327e-08	1364	1282	ENSG00000254427	ENST00000524565	2	0.538373	0.872533		validated	0.698076	3.11787e-11
36311	TSPYL2	ENST00000556808	isoform	common	-0.0620219	0.6376	1.15058e-06	2.1728e-08	1366	817	ENSG00000184205	ENST00000556808	6	-100	1		validated	0.688799	0.0356626
36312	GADD45G	ENST00000494726	isoform	isoform.specific	-0.161872	0.639841	1.15247e-06	2.1796e-08	1367	2847	ENSG00000130222	ENST00000494726	3	0.589618	0.300156		validated	0.698637	4.34436e-14
1758	RP11-95O2.1	RP11-95O2.1	gene	gene.specific	-0.289199	0.641563	1.2089e-06	2.36434e-08	1373	2153	ENSG00000267651	ENST00000589715	1	-100	1		validated	0.690676	2.56116e-07
439	CLEC16A	CLEC16A	gene	common	-0.0484511	0.635575	1.24851e-06	2.4497e-08	1376	455	ENSG00000038532	ENST00000409790	9	0.579026	0.263436		validated	0.693914	0.00895952
36317	VWA5B2	ENST00000461141	isoform	isoform.specific	-0.430718	0.633536	1.31223e-06	2.50015e-08	1382	2834	ENSG00000145198	ENST00000461141	6	-100	1		validated	0.689017	1.38579e-10
36318	CLDN5	ENST00000618236	isoform	isoform.specific	-0.0426112	0.637755	1.31584e-06	2.51082e-08	1383	2834	ENSG00000184113	ENST00000618236	2	0.650414	0.411703		validated	0.689054	7.38196e-08
93	FOXN4	FOXN4	gene	common	-0.0884475	0.646828	1.41278e-06	2.8038e-08	1391	1161	ENSG00000139445	ENST00000299162	1	0.591172	0.576324		validated	0.692912	0.0069445
20615	RP11-403P17.5	RP11-403P17.5	gene	gene.specific	0.0521423	0.636122	1.41278e-06	2.80669e-08	1392	54861	ENSG00000260851		1	-100	1		validated	0.692414	9.68123e-06
1513	RP3-431A14.4	RP3-431A14.4	gene	gene.specific	0.244666	0.637021	1.4362e-06	2.85725e-08	1393	1644	ENSG00000220349	ENST00000494644	1	0.708875	0.426854		validated	0.690763	5.87583e-06
36324	SNORA35	ENST00000607417	isoform	common	-0.284053	0.634549	1.54144e-06	2.96713e-08	1397	860	ENSG00000271907	ENST00000607417	1	0.684061	0.630521		validated	0.690483	1.67448e-05
1309	TMC7	TMC7	gene	common	0.0497926	0.639662	1.68539e-06	3.38611e-08	1406	1241	ENSG00000170537	ENST00000421369	4	-100	1		validated	0.697383	1.4962e-12
36329	CHRNA3	ENST00000326828	isoform	isoform.specific	-0.0411257	0.636965	1.68648e-06	3.26998e-08	1407	2814	ENSG00000080644	ENST00000326828	4	0.511689	0.89956		validated	0.687664	1.0125e-07
36330	PDE1A	ENST00000435564	isoform	isoform.specific	-0.0830953	0.636463	1.69316e-06	3.2877e-08	1408	2814	ENSG00000115252	ENST00000435564	3	-100	1		validated	0.691956	3.29174e-13
324	ATP1A3	ATP1A3	gene	common	-0.028942	0.642333	1.94622e-06	3.93197e-08	1423	738	ENSG00000105409	ENST00000441343	8	-100	1		validated	0.692594	0.000696922
1092	CMTR1	CMTR1	gene	common	-0.0789488	0.638529	1.97948e-06	4.00472e-08	1427	795	ENSG00000137200	ENST00000373451	6	0.53586	0.27603		validated	0.696422	0.0043304
36347	CTA-254O6.1	ENST00000561473	isoform	common	-0.226748	0.640532	2.01368e-06	4.00611e-08	1430	1132	ENSG00000261462	ENST00000561473	1	0.481399	0.0392051		validated	0.697077	1.72622e-08
470	CARD6	CARD6	gene	common	0.0378568	0.643314	2.04698e-06	4.15845e-08	1435	448	ENSG00000132357	ENST00000254691	2	-100	1		validated	0.690436	0.0201354
567	E2F1	E2F1	gene	common	-0.0436308	0.641241	2.22011e-06	4.56007e-08	1444	285	ENSG00000101412	ENST00000343380	1	0.573307	0.323267		validated	0.700952	1.13408e-10
612	C14orf132	C14orf132	gene	common	-0.0294864	0.644882	2.22011e-06	4.56007e-08	1445	208	ENSG00000227051	ENST00000555004	3	0.553728	0.344457		validated	0.705685	2.13851e-14
15	UBE2QL1	UBE2QL1	gene	common	-0.033735	0.639585	2.25764e-06	4.64983e-08	1449	1379	ENSG00000215218	ENST00000399816	1	-100	1		validated	0.6911	0.00116481
36354	RXFP3	ENST00000330120	isoform	common	-0.124634	0.636836	2.27178e-06	4.56421e-08	1450	30	ENSG00000182631	ENST00000330120	1	0.442255	0.694262		validated	0.693408	0.00518455
36357	HAL	ENST00000548808	isoform	isoform.specific	0.252525	0.639314	2.44562e-06	4.93407e-08	1454	1677	ENSG00000084110	ENST00000548808	3	-100	1		validated	0.701962	2.55679e-09
260	ZNF711	ZNF711	gene	common	-0.0296473	0.646093	2.50291e-06	5.19714e-08	1461	917	ENSG00000147180	ENST00000276123	3	-100	1		validated	0.691597	7.23996e-11
36360	DNAI1	ENST00000485580	isoform	isoform.specific	-0.540641	0.631974	2.60269e-06	5.27287e-08	1464	2772	ENSG00000122735	ENST00000485580	2	0.671833	0.365803		validated	0.690799	1.54995e-06
36362	RBMS3	ENST00000445077	isoform	isoform.specific	-0.0793582	0.640227	2.66643e-06	5.41695e-08	1466	2771	ENSG00000144642	ENST00000445077	13	0.596934	0.569587		validated	0.693529	8.92758e-13
1759	RP11-304F15.5	RP11-304F15.5	gene	gene.specific	-0.259835	0.635469	2.72906e-06	5.68968e-08	1467	2060	ENSG00000249176	ENST00000515049	1	-100	1		validated	0.691816	0.000111669
36364	RP11-367G6.3	ENST00000606385	isoform	isoform.specific	-0.108077	0.634992	2.80057e-06	5.70518e-08	1470	2768	ENSG00000272053	ENST00000606385	1	-100	1		validated	0.68879	0.00117819
1325	Metazoa_SRP	Metazoa_SRP	gene	common	2.18587	0.633803	3.01405e-06	6.35152e-08	1478	130	ENSG00000275975	ENST00000611704	1	-100	1		validated	0.672778	1
36366	SCG3	ENST00000542355	isoform	isoform.specific	-0.122451	0.642086	3.01659e-06	6.16218e-08	1479	2760	ENSG00000104112	ENST00000542355	2	-100	1		validated	0.697098	5.62804e-15
716	RXFP3	RXFP3	gene	common	-0.115301	0.636305	3.01713e-06	6.36647e-08	1480	30	ENSG00000182631	ENST00000330120	1	0.442255	0.694262		validated	0.690248	5.9251e-05
36376	SRSF12	ENST00000517387	isoform	isoform.specific	-0.207777	0.639527	3.33901e-06	6.91449e-08	1498	2746	ENSG00000154548	ENST00000517387	5	0.593666	0.641349		validated	0.699224	6.80477e-16
4	KCNB2	KCNB2	gene	common	-0.0478598	0.643611	3.39e-06	7.23886e-08	1499	1440	ENSG00000182674	ENST00000523207	1	0.608868	0.597216		validated	0.697725	8.61979e-05
193	SIX6	SIX6	gene	common	-0.05644	0.632398	3.40612e-06	7.28285e-08	1500	1067	ENSG00000184302	ENST00000327720	1	-100	1		validated	0.690403	6.00881e-05
36383	LINP1	ENST00000417112	isoform	isoform.specific	0.0164366	0.634203	3.71351e-06	7.76295e-08	1515	2261	ENSG00000223784	ENST00000417112	1	-100	1		validated	0.689259	0.0251076
36384	GNB3	ENST00000229264	isoform	isoform.specific	-0.041483	0.634651	3.82057e-06	7.9975e-08	1517	2730	ENSG00000111664	ENST00000229264	8	-100	1		validated	0.689418	1.28535e-09
36386	LINC00682	ENST00000637677	isoform	isoform.specific	-0.0778058	0.636382	3.91932e-06	8.22619e-08	1521	2727	ENSG00000245870	ENST00000637677	1	0.4848	0.721581		validated	0.689334	1.68483e-06
2654	ANTXR2	ANTXR2	gene	gene.specific	0.0210206	0.636337	3.92312e-06	8.53139e-08	1523	36769	ENSG00000163297	ENST00000403729	7	0.613175	0.277411		validated	0.687896	5.14631e-05
36389	AIF1	ENST00000337917	isoform	isoform.specific	0.0646592	0.63541	4.23917e-06	8.93321e-08	1529	2720	ENSG00000204472	ENST00000337917	4	-100	1		validated	0.689996	1.12893e-05
36390	RP4-665N4.4	ENST00000437804	isoform	common	-0.370915	0.634635	4.34807e-06	9.17489e-08	1530	508	ENSG00000232862	ENST00000437804	1	-100	1		validated	0.691335	1.54995e-06
36391	GRM4	ENST00000609860	isoform	isoform.specific	-0.111582	0.635544	4.56788e-06	9.65153e-08	1534	2716	ENSG00000124493	ENST00000609860	2	0.608998	0.377926		validated	0.701943	4.45509e-18
36393	PSD	ENST00000020673	isoform	isoform.specific	-0.0781223	0.647468	4.74835e-06	1.00595e-07	1539	2712	ENSG00000059915	ENST00000020673	6	-100	1		validated	0.695769	2.25838e-09
1721	Metazoa_SRP	Metazoa_SRP	gene	gene.specific	-0.0623218	0.641079	4.81469e-06	1.06053e-07	1540	130	ENSG00000280502	ENST00000629083	1	-100	1		validated	0.672778	1
36397	FAM182A	ENST00000389261	isoform	isoform.specific	-0.237833	0.635338	4.97962e-06	1.06053e-07	1544	2708	ENSG00000125804	ENST00000389261	1	-100	1		validated	0.692254	1.80479e-05
36400	CD207	ENST00000410009	isoform	isoform.specific	-0.145597	0.640528	5.3312e-06	1.1399e-07	1551	2704	ENSG00000116031	ENST00000410009	1	0.624189	0.309551		validated	0.682621	0.00778458
36404	NRXN1	ENST00000496792	isoform	isoform.specific	-1.59832	0.642305	5.81602e-06	1.25009e-07	1559	2698	ENSG00000179915	ENST00000496792	2	-100	1		validated	0.704711	1.3769e-17
787	ZNF682	ZNF682	gene	common	-0.0410984	0.639307	6.30104e-06	1.40561e-07	1562	28	ENSG00000197124	ENST00000397165	12	0.608249	0.0194189		validated	0.693543	2.12615e-05
36408	NFASC	ENST00000471392	isoform	isoform.specific	-0.0540728	0.634404	6.38437e-06	1.37942e-07	1565	1204	ENSG00000163531	ENST00000471392	15	0.525364	0.513819		validated	0.695396	4.18439e-17
36409	MSH6	ENST00000606499	isoform	common	-0.045288	0.647943	6.47517e-06	1.40085e-07	1566	1244	ENSG00000116062	ENST00000606499	12	0.456166	0.89751		validated	0.690402	0.000195095
36410	NEUROD1	ENST00000295108	isoform	isoform.specific	-0.0491288	0.637805	6.64473e-06	1.4394e-07	1568	2692	ENSG00000162992	ENST00000295108	1	-100	1		validated	0.699556	5.62804e-15
36413	THAP5P1	ENST00000439089	isoform	isoform.specific	-0.152353	0.638112	6.81788e-06	1.48265e-07	1573	1258	ENSG00000224324	ENST00000439089	1	0.518243	0.5604		validated	0.686446	0.00800809
36417	IRAK1BP1	ENST00000606868	isoform	isoform.specific	-0.104046	0.641021	7.06203e-06	1.54367e-07	1577	2685	ENSG00000146243	ENST00000606868	4	-100	1		validated	0.692444	0.0124321
36419	MIR99AHG	ENST00000400178	isoform	isoform.specific	-0.0930516	0.632523	7.44719e-06	1.63204e-07	1579	2685	ENSG00000215386	ENST00000400178	13	0.74431	0.330267		validated	0.691993	6.35495e-05
36420	KSR2	ENST00000339824	isoform	isoform.specific	-0.0903147	0.640374	7.50125e-06	1.64809e-07	1580	2685	ENSG00000171435	ENST00000339824	3	0.664564	0.483088		validated	0.69445	1.10909e-09
36423	RNU1-22P	ENST00000363334	isoform	common	0.266653	0.634214	7.67982e-06	1.69164e-07	1585	929	ENSG00000200204	ENST00000363334	1	0.912311	0.373828		validated	0.701652	5.02094e-18
36425	ZNF682	ENST00000397165	isoform	common	-0.13346	0.638524	8.11958e-06	1.79306e-07	1590	28	ENSG00000197124	ENST00000397165	12	0.67039	0.027129		validated	0.694471	0.00138097
36430	CAMKV	ENST00000488336	isoform	isoform.specific	-0.0709071	0.637313	8.80154e-06	1.95601e-07	1597	2670	ENSG00000164076	ENST00000488336	6	0.643121	0.396801		validated	0.690305	8.28742e-11
36431	CHST8	ENST00000438847	isoform	isoform.specific	-0.0419108	0.632641	8.83739e-06	1.96645e-07	1598	2670	ENSG00000124302	ENST00000438847	4	0.636941	0.394896		validated	0.695622	1.36146e-15
36432	INA	ENST00000369849	isoform	isoform.specific	-0.0217151	0.635285	8.89955e-06	1.98278e-07	1600	2384	ENSG00000148798	ENST00000369849	1	-100	1		validated	0.692423	0.00247069
36433	RP11-379L18.2	ENST00000623479	isoform	common	-0.223456	0.641671	9.36734e-06	2.08963e-07	1603	364	ENSG00000280406	ENST00000623479	1	0.736808	0.719677		validated	0.702959	2.78379e-17
36434	IGHG3	ENST00000390551	isoform	isoform.specific	-0.0362246	0.632664	9.78306e-06	2.18512e-07	1610	2659	ENSG00000211897	ENST00000390551	1	0.567363	0.64066		validated	0.690948	1.28535e-09
36435	AP000962.1	ENST00000624971	isoform	common	-0.392724	0.632304	9.83878e-06	2.20032e-07	1613	342	ENSG00000280432	ENST00000624971	1	-100	1		validated	0.687042	0.000325889
32092	BRAF	BRAF	gene	gene.specific	-0.0583515	0.6402	9.95368e-06	2.28188e-07	1614	66116	ENSG00000157764	ENST00000479537	5	-100	1		validated	0.691218	1.80078e-06
36439	RP11-867G23.10	ENST00000527061	isoform	isoform.specific	-0.522175	0.633509	1.07701e-05	2.42327e-07	1623	2648	ENSG00000254510	ENST00000527061	3	-100	1		validated	0.699233	3.85454e-07
36440	TRIM36	ENST00000379617	isoform	isoform.specific	-0.125679	0.632957	1.07701e-05	2.42371e-07	1624	2648	ENSG00000152503	ENST00000379617	8	0.575453	0.636297		validated	0.689608	7.72022e-05
789	RP11-51F16.1	RP11-51F16.1	gene	common	-0.0329121	0.634491	1.07874e-05	2.49118e-07	1625	33	ENSG00000279369	ENST00000623228	1	-100	1		validated	0.689191	0.0287379
36442	CHRNB4	ENST00000261751	isoform	isoform.specific	-0.0705564	0.632267	1.14528e-05	2.58377e-07	1629	2644	ENSG00000117971	ENST00000261751	2	-100	1		validated	0.689578	6.93625e-09
36446	TMPRSS11E	ENST00000305363	isoform	isoform.specific	0.0221409	0.632722	1.20942e-05	2.74205e-07	1633	2642	ENSG00000087128	ENST00000305363	1	-100	1		validated	0.684357	0.013112
1252	RP11-333E1.1	RP11-333E1.1	gene	common	-0.0679522	0.633939	1.27561e-05	2.97443e-07	1639	892	ENSG00000261879	ENST00000571689	3	0.568381	0.52784		validated	0.693104	0.000325889
3117	RP11-426D19.1	RP11-426D19.1	gene	gene.specific	-0.166159	0.640845	1.31083e-05	3.07129e-07	1643	37112	ENSG00000279555	ENST00000623762	1	0.460048	0.633743		validated	0.694133	3.64066e-06
36447	IGLV1-47	ENST00000390294	isoform	isoform.specific	-0.0896535	0.633848	1.38746e-05	3.14961e-07	1648	2628	ENSG00000211648	ENST00000390294	1	-100	1		validated	0.685676	5.19405e-07
36448	RNASE2	ENST00000304625	isoform	isoform.specific	0.0437345	0.642148	1.42354e-05	3.2355e-07	1649	2628	ENSG00000169385	ENST00000304625	1	0.650717	0.339618		validated	0.691451	3.20865e-08
36449	ZIC3	ENST00000478471	isoform	isoform.specific	-0.825551	0.632055	1.43136e-05	3.26065e-07	1650	2628	ENSG00000156925	ENST00000478471	1	-100	1		validated	0.686708	0.000117863
16079	RPS6KA4	RPS6KA4	gene	gene.specific	0.046129	0.643989	1.44594e-05	3.40814e-07	1652	50065	ENSG00000162302	ENST00000334205	8	0.54684	0.240946		validated	0.694677	1.48441e-05
36451	CCDC68	ENST00000591504	isoform	isoform.specific	0.034296	0.632618	1.45138e-05	3.311e-07	1653	2172	ENSG00000166510	ENST00000591504	6	-100	1		validated	0.686825	0.013703
36452	ZDHHC15	ENST00000373367	isoform	isoform.specific	-0.0762913	0.637787	1.45355e-05	3.32003e-07	1654	2626	ENSG00000102383	ENST00000373367	2	0.65985	0.233906		validated	0.689727	6.09364e-05
36454	ENOX1	ENST00000261488	isoform	isoform.specific	-0.0550291	0.637498	1.46617e-05	3.35708e-07	1656	2625	ENSG00000120658	ENST00000261488	2	-100	1		validated	0.689778	0.0132284
36455	RP11-4L24.4	ENST00000633881	isoform	common	-0.0773839	0.638733	1.47418e-05	3.37956e-07	1657	96	ENSG00000279561	ENST00000633881	2	-100	1		validated	0.692563	0.00534065
1291	ADGRE2	ADGRE2	gene	common	0.0336403	0.635783	1.50404e-05	3.5535e-07	1659	948	ENSG00000127507	ENST00000594294	9	-100	1		validated	0.688045	0.00219524
36457	RSPH4A	ENST00000229554	isoform	isoform.specific	-0.120685	0.636953	1.56199e-05	3.58963e-07	1664	1853	ENSG00000111834	ENST00000229554	1	0.701	0.541673		validated	0.691745	2.7591e-13
4388	RP11-333E1.2	RP11-333E1.2	gene	gene.specific	-0.0721328	0.634667	1.64431e-05	3.908e-07	1672	38354	ENSG00000263164	ENST00000575056	1	0.554354	0.502252		validated	0.688267	2.85411e-05
36467	MIR4311	ENST00000580794	isoform	common	-0.322052	0.634364	1.77123e-05	4.12018e-07	1682	242	ENSG00000263512	ENST00000580794	1	0.650098	0.348001		validated	0.694361	2.06427e-07
5325	AC069257.6	AC069257.6	gene	gene.specific	-0.0733352	0.634519	1.80617e-05	4.33073e-07	1685	39278	ENSG00000237418	ENST00000441819	1	0.515419	0.667487		validated	0.686459	0.00020822
264	RP11-1191J2.2	RP11-1191J2.2	gene	common	-0.0718117	0.637323	1.83084e-05	4.41296e-07	1690	1135	ENSG00000242686	ENST00000489312	2	0.545534	0.839207		validated	0.688299	0.00269025
36474	UCP2	ENST00000545212	isoform	common	-0.0384527	0.635403	1.94163e-05	4.55469e-07	1700	434	ENSG00000175567	ENST00000545212	10	0.599323	0.255736		validated	0.700704	8.61446e-17
425	CDKN2C	CDKN2C	gene	common	-0.0235085	0.637579	1.95795e-05	4.7523e-07	1701	810	ENSG00000123080	ENST00000371761	3	0.612591	0.291303		validated	0.694788	2.50452e-09
36475	ABCC8	ENST00000529967	isoform	isoform.specific	-0.88448	0.644061	1.97783e-05	4.64518e-07	1704	2584	ENSG00000006071	ENST00000529967	8	0.610821	0.531303		validated	0.695744	1.46003e-12
2590	uc_338	uc_338	gene	gene.specific	-0.0585265	0.64545	2.00538e-05	4.88993e-07	1706	4052	ENSG00000277826	ENST00000612659	1	0.499058	0.806408		validated	0.70739	1.15349e-17
1561	RP1-310O13.13	RP1-310O13.13	gene	gene.specific	-0.0641197	0.640935	2.03755e-05	4.97409e-07	1707	1442	ENSG00000278012	ENST00000616850	1	-100	1		validated	0.697452	5.92316e-17
28	DUSP26	DUSP26	gene	common	-0.0474108	0.642866	2.06784e-05	5.05965e-07	1709	1619	ENSG00000133878	ENST00000256261	2	0.551508	0.481737		validated	0.694918	1.08749e-12
36479	KLHDC3	ENST00000326974	isoform	common	-0.0504353	0.633941	2.14892e-05	5.07111e-07	1716	831	ENSG00000124702	ENST00000326974	3	0.583493	0.470985		validated	0.69647	1.5484e-10
35078	TRGJP2	TRGJP2	gene	gene.specific	0.0501937	0.638551	2.1663e-05	5.32488e-07	1717	68999	ENSG00000211688		1	0.482612	0.644794		validated	0.693272	1.53868e-13
36482	FAM57B	ENST00000380495	isoform	common	-0.0595883	0.639049	2.34574e-05	5.55532e-07	1726	1648	ENSG00000149926	ENST00000380495	4	-100	1		validated	0.701314	2.85589e-15
36484	CHGA	ENST00000216492	isoform	isoform.specific	-0.0272057	0.646923	2.42541e-05	5.7576e-07	1732	2560	ENSG00000100604	ENST00000216492	4	-100	1		validated	0.69294	1.40968e-07
36485	RNA5SP109	ENST00000391010	isoform	isoform.specific	-0.149974	0.630153	2.50278e-05	5.9483e-07	1736	1405	ENSG00000212312	ENST00000391010	1	0.530246	0.599784		validated	0.689527	0.00269025
1611	RNA5SP131	RNA5SP131	gene	gene.specific	-0.280227	0.633726	2.52626e-05	6.30891e-07	1737	1537	ENSG00000202322	ENST00000365452	1	0.606344	0.334078		validated	0.689119	3.029e-08
36486	MAGI2	ENST00000535697	isoform	isoform.specific	-0.0585246	0.634931	2.54443e-05	6.05443e-07	1738	2555	ENSG00000187391	ENST00000535697	9	0.625043	0.76573		validated	0.69165	1.44956e-06
376	ZNF821	ZNF821	gene	common	-0.0572591	0.63878	2.61011e-05	6.52565e-07	1741	950	ENSG00000102984	ENST00000568666	20	0.546923	0.458134		validated	0.69877	2.85589e-15
3400	TRGJP1	TRGJP1	gene	gene.specific	0.0447236	0.639274	2.77657e-05	6.98077e-07	1749	37289	ENSG00000211692	ENST00000390339	1	-100	1		validated	0.69254	2.3117e-08
3762	PCDH8P1	PCDH8P1	gene	gene.specific	-0.344183	0.633831	2.77657e-05	6.98077e-07	1750	37650	ENSG00000225510	ENST00000428983	1	-100	1		validated	0.692189	1.91272e-09
36493	Y_RNA	ENST00000384224	isoform	common	-0.401742	0.633076	2.77681e-05	6.66191e-07	1751	863	ENSG00000206951	ENST00000384224	1	0.609238	0.192837		validated	0.692764	2.76316e-06
817	RP11-4L24.4	RP11-4L24.4	gene	common	-0.0763188	0.639626	2.81739e-05	7.09922e-07	1753	96	ENSG00000279561	ENST00000633881	2	-100	1		validated	0.69212	3.39825e-05
36494	RABGAP1L	ENST00000367690	isoform	isoform.specific	-0.0798195	0.637153	2.87268e-05	6.89998e-07	1754	2544	ENSG00000152061	ENST00000367690	20	-100	1		validated	0.693692	0.000418391
508	RBM38	RBM38	gene	common	-0.0252867	0.635995	2.99984e-05	7.59261e-07	1759	702	ENSG00000132819	ENST00000356208	5	0.577064	0.496654		validated	0.690106	0.0237288
36497	LA16c-329F2.1	ENST00000570022	isoform	isoform.specific	-0.092935	0.636396	3.10377e-05	7.48986e-07	1764	2535	ENSG00000261399	ENST00000570022	1	0.530769	0.725514		validated	0.691169	3.26758e-10
36499	SLC4A8	ENST00000319957	isoform	common	-0.141537	0.635526	3.11981e-05	7.53733e-07	1766	347	ENSG00000050438	ENST00000319957	11	-100	1		validated	0.690172	0.0278467
1241	PLEKHO1	PLEKHO1	gene	common	-0.0194193	0.63306	3.15273e-05	8.02382e-07	1768	744	ENSG00000023902	ENST00000485470	9	-100	1		validated	0.686481	0.0384454
36500	EPHA1-AS1	ENST00000421648	isoform	isoform.specific	0.136801	0.636046	3.18868e-05	7.721e-07	1769	2531	ENSG00000229153	ENST00000421648	1	0.701296	0.207818		validated	0.690154	9.18045e-07
36501	NBAT1	ENST00000566912	isoform	isoform.specific	-0.120309	0.633228	3.18868e-05	7.72162e-07	1770	2531	ENSG00000260455	ENST00000566912	1	-100	1		validated	0.688543	0.000110169
36502	CALY	ENST00000467611	isoform	isoform.specific	-0.081693	0.635001	3.22799e-05	7.82587e-07	1772	2530	ENSG00000130643	ENST00000467611	2	-100	1		validated	0.687507	0.000225058
36507	PLAUR	ENST00000340093	isoform	common	0.02038	0.646501	3.47388e-05	8.47074e-07	1779	765	ENSG00000011422	ENST00000340093	16	0.573923	0.267683		validated	0.693304	8.98186e-05
36510	CAMK2B	ENST00000470984	isoform	isoform.specific	-0.254483	0.642891	3.69491e-05	9.04081e-07	1784	2519	ENSG00000058404	ENST00000470984	9	0.503358	0.833949		validated	0.702668	9.10356e-18
36514	RUNDC3A	ENST00000590834	isoform	isoform.specific	-1.0695	0.638126	3.81596e-05	9.37983e-07	1790	2515	ENSG00000108309	ENST00000590834	7	-100	1		validated	0.701478	9.65923e-18
36515	SCRT1	ENST00000569446	isoform	isoform.specific	-0.0607038	0.640083	3.89774e-05	9.59178e-07	1791	2515	ENSG00000261678	ENST00000569446	1	-100	1		validated	0.692897	0.000110169
2237	LA16c-352F7.1	LA16c-352F7.1	gene	gene.specific	-0.123735	0.63913	3.98353e-05	1.025e-06	1795	36080	ENSG00000278716	ENST00000620845	1	0.62681	0.192942		validated	0.690771	0.0239217
7400	MIR6503	MIR6503	gene	gene.specific	0.108666	0.639227	4.23763e-05	1.09514e-06	1803	41235	ENSG00000275344	ENST00000622884	1	-100	1		validated	0.709677	2.59522e-18
33202	EBLN3P	EBLN3P	gene	gene.specific	-0.0458573	0.637431	4.23763e-05	1.09514e-06	1804	67036	ENSG00000281649	ENST00000627197	7	0.580529	0.276143		validated	0.694039	0.0101934
36528	LINCR-0001	ENST00000524047	isoform	isoform.specific	-0.363959	0.631012	4.46642e-05	1.11541e-06	1816	2497	ENSG00000253641	ENST00000524047	3	-100	1		validated	0.700961	1.0125e-07
36529	Y_RNA	ENST00000384168	isoform	common	-0.407583	0.634779	4.52741e-05	1.13192e-06	1817	863	ENSG00000206895	ENST00000384168	1	0.557627	0.793378		validated	0.69534	8.0993e-14
36531	SDK2	ENST00000392650	isoform	isoform.specific	-0.0627075	0.636044	4.84878e-05	1.21498e-06	1822	2492	ENSG00000069188	ENST00000392650	3	0.67603	0.225817		validated	0.693818	7.11105e-08
36533	TRIM46	ENST00000464760	isoform	isoform.specific	-0.11099	0.638293	5.12776e-05	1.28777e-06	1828	2488	ENSG00000163462	ENST00000464760	9	-100	1		validated	0.695394	3.92529e-05
511	TMEM179	TMEM179	gene	common	-0.0259597	0.635472	5.33577e-05	1.40139e-06	1834	770	ENSG00000258986	ENST00000616017	3	-100	1		validated	0.68894	0.0426362
36538	RP3-525N10.2	ENST00000419979	isoform	isoform.specific	-0.105589	0.634919	5.43615e-05	1.37284e-06	1836	1402	ENSG00000230910	ENST00000419979	2	0.449169	0.762374		validated	0.698148	3.57814e-11
36546	CNTN4	ENST00000490876	isoform	isoform.specific	-0.513664	0.635346	5.97e-05	1.52106e-06	1851	2471	ENSG00000144619	ENST00000490876	6	0.544465	0.521311		validated	0.685046	0.00847209
3141	CTB-83J4.2	CTB-83J4.2	gene	gene.specific	0.100688	0.631799	5.98421e-05	1.58513e-06	1852	36927	ENSG00000269271	ENST00000596330	1	-100	1		validated	0.695483	2.38461e-06
36547	PYGL	ENST00000216392	isoform	common	0.0211	0.646461	6.04597e-05	1.54211e-06	1854	1679	ENSG00000100504	ENST00000216392	7	-100	1		validated	0.697495	5.52277e-05
36549	RNU6ATAC36P	ENST00000516875	isoform	common	-0.349534	0.633797	6.13962e-05	1.56945e-06	1857	114	ENSG00000252684	ENST00000516875	1	0.815535	0.390473		validated	0.689472	0.000408148
20012	TBC1D24	TBC1D24	gene	gene.specific	-0.0472875	0.636399	7.83485e-05	2.10172e-06	1879	53771	ENSG00000162065	ENST00000562105	8	-100	1		validated	0.695133	5.78464e-14
36563	MYEF2	ENST00000558289	isoform	isoform.specific	-0.0496099	0.644859	7.96924e-05	2.06845e-06	1881	2449	ENSG00000104177	ENST00000558289	16	-100	1		validated	0.698205	4.5334e-15
36565	CECR2	ENST00000262608	isoform	isoform.specific	-0.0442205	0.635856	8.61109e-05	2.23988e-06	1889	2442	ENSG00000099954	ENST00000262608	3	-100	1		validated	0.687196	0.00488449
36567	RGS13	ENST00000462955	isoform	isoform.specific	-0.0255806	0.636489	8.76477e-05	2.28477e-06	1891	2442	ENSG00000127074	ENST00000462955	3	-100	1		validated	0.680008	0.0060664
466	RP11-57A19.2	RP11-57A19.2	gene	common	-0.0598074	0.647058	9.24658e-05	2.50637e-06	1898	919	ENSG00000246465	ENST00000501520	1	-100	1		validated	0.689884	0.00589157
36574	CTD-2369P2.10	ENST00000452032	isoform	isoform.specific	-0.119194	0.632314	9.30826e-05	2.44473e-06	1902	1322	ENSG00000167807	ENST00000452032	2	0.630767	0.318858		validated	0.694725	0.0058343
36575	RP11-385G16.1	ENST00000615828	isoform	common	-0.321768	0.631466	9.69432e-05	2.54885e-06	1905	266	ENSG00000274682	ENST00000615828	1	0.584746	0.630281		validated	0.690679	3.30121e-05
36577	GFRA1	ENST00000355422	isoform	isoform.specific	-0.158011	0.631653	9.96046e-05	2.62441e-06	1910	2428	ENSG00000151892	ENST00000355422	5	0.636913	0.576611		validated	0.683369	0.0199685
36581	MAPK10	ENST00000508262	isoform	isoform.specific	-0.0785855	0.632692	0.000101806	2.69383e-06	1914	1822	ENSG00000109339	ENST00000508262	23	0.563814	0.352578		validated	0.692838	4.21693e-05
36585	STAP1	ENST00000396225	isoform	isoform.specific	-0.054275	0.634602	0.000107172	2.84786e-06	1922	2419	ENSG00000035720	ENST00000396225	2	-100	1		validated	0.684512	0.00174535
829	MIR4311	MIR4311	gene	common	-0.237359	0.633536	0.000108877	2.98482e-06	1924	242	ENSG00000263512	ENST00000580794	1	0.650098	0.346312		validated	0.687038	0.0144424
1828	Y_RNA	Y_RNA	gene	gene.specific	-0.162087	0.638108	0.000111802	3.0807e-06	1929	863	ENSG00000201354	ENST00000364484	1	0.581039	0.482428		validated	0.675771	1
299	AC116614.1	AC116614.1	gene	common	-0.0441688	0.636493	0.000116747	3.23005e-06	1937	1304	ENSG00000235688	ENST00000456949	1	-100	1		validated	0.688795	0.013703
17117	BCDIN3D-AS1	BCDIN3D-AS1	gene	gene.specific	-0.0881838	0.634011	0.000118494	3.2817e-06	1938	50817	ENSG00000258057	ENST00000548872	3	0.582617	0.209452		validated	0.685444	0.0128819
36591	PAX5	ENST00000520083	isoform	common	-3.02765	0.642525	0.000123048	3.29044e-06	1941	1667	ENSG00000196092	ENST00000520083	12	-100	1		validated	0.699449	3.19034e-11
36593	FAM131A	ENST00000453072	isoform	isoform.specific	-0.0573524	0.634042	0.00013166	3.52812e-06	1945	2400	ENSG00000175182	ENST00000453072	10	0.562782	0.590788		validated	0.693591	0.00229201
36594	NECAB2	ENST00000305202	isoform	isoform.specific	-0.0969173	0.637769	0.000132323	3.54961e-06	1946	2400	ENSG00000103154	ENST00000305202	5	0.643501	0.409845		validated	0.691883	1.69066e-12
36595	LL0XNC01-116E7.4	ENST00000451950	isoform	common	-0.142113	0.636555	0.000133522	3.5855e-06	1949	928	ENSG00000230312	ENST00000451950	1	-100	1		validated	0.695385	7.82299e-09
36596	CSF3R	ENST00000464365	isoform	isoform.specific	0.322475	0.639928	0.000133848	3.59803e-06	1950	2397	ENSG00000119535	ENST00000464365	6	0.678357	0.515868		validated	0.696629	5.49177e-14
963	LINC01616	LINC01616	gene	common	-0.543916	0.634105	0.000137375	3.83898e-06	1953	8	ENSG00000261340	ENST00000561816	1	0.580391	0.604505		validated	0.685064	1.17347e-07
797	AP000962.1	AP000962.1	gene	common	-0.356225	0.632324	0.000137444	3.84511e-06	1955	342	ENSG00000280432	ENST00000624971	1	-100	1		validated	0.683935	0.0285129
36601	LINC01616	ENST00000561816	isoform	common	-0.543916	0.634105	0.00014207	3.83898e-06	1961	8	ENSG00000261340	ENST00000561816	1	0.580391	0.604505		validated	0.696695	2.99481e-10
843	MAPK8IP2	MAPK8IP2	gene	common	-0.0190702	0.632567	0.000144291	4.0488e-06	1963	239	ENSG00000008735	ENST00000008876	2	-100	1		validated	0.68869	4.79417e-05
36604	LRCH2	ENST00000538422	isoform	isoform.specific	-0.0666053	0.63355	0.000150167	4.07041e-06	1969	2380	ENSG00000130224	ENST00000538422	2	-100	1		validated	0.691887	1.32372e-12
911	RNU6ATAC36P	RNU6ATAC36P	gene	common	-0.09161	0.636737	0.000153182	4.31976e-06	1971	114	ENSG00000252684	ENST00000516875	1	0.824455	0.390473		validated	0.697223	2.25883e-07
36611	GNA15	ENST00000262958	isoform	isoform.specific	0.0147174	0.633127	0.000166312	4.54069e-06	1983	874	ENSG00000060558	ENST00000262958	2	0.628602	0.496981		validated	0.715975	2.59522e-18
36625	NAALADL2-AS2	ENST00000424690	isoform	isoform.specific	-0.581145	0.631409	0.000190521	5.2765e-06	2003	2360	ENSG00000226779	ENST00000424690	1	0.505432	0.81948		validated	0.694248	4.61062e-08
509	TRAJ49	TRAJ49	gene	common	-0.0475682	0.634202	0.000196159	5.60879e-06	2005	945	ENSG00000211840	ENST00000390488	1	0.929782	0.125048		validated	0.699863	1.47589e-14
36626	SBK1	ENST00000341901	isoform	isoform.specific	-0.0331885	0.64725	0.000197824	5.48432e-06	2007	1202	ENSG00000188322	ENST00000341901	1	0.588876	0.499025		validated	0.706178	9.65923e-18
1289	Y_RNA	Y_RNA	gene	common	-0.256723	0.634396	0.000212711	6.10593e-06	2012	863	ENSG00000199540	ENST00000362670	1	0.702669	0.125612		validated	0.675771	1
36629	RP1-8B1.4	ENST00000444038	isoform	isoform.specific	-0.144203	0.641722	0.000214678	5.96964e-06	2014	2352	ENSG00000231769	ENST00000444038	2	-100	1		validated	0.696641	1.43569e-07
36635	SEMA4D	ENST00000429836	isoform	isoform.specific	-0.0782079	0.637457	0.000239266	6.69365e-06	2026	2342	ENSG00000187764	ENST00000429836	22	0.500959	0.746836		validated	0.690379	4.33218e-10
36644	RP11-491F9.3	ENST00000623424	isoform	common	-7.09207	0.631647	0.000277857	7.84344e-06	2048	538	ENSG00000279249	ENST00000623424	1	0.574396	0.591633		validated	0.690369	2.77186e-05
36646	SIM1	ENST00000262901	isoform	isoform.specific	-0.0365683	0.632337	0.000287132	8.12136e-06	2052	2319	ENSG00000112246	ENST00000262901	4	0.516574	0.650156		validated	0.689935	6.97601e-07
36647	STXBP5L	ENST00000471454	isoform	isoform.specific	-0.0687959	0.64365	0.000296932	8.40689e-06	2057	2315	ENSG00000145087	ENST00000471454	4	-100	1		validated	0.698857	9.94414e-17
1242	SPRY2	SPRY2	gene	common	0.0374972	0.659306	0.000303331	8.95405e-06	2061	452	ENSG00000136158	ENST00000377104	2	0.557193	0.267797		validated	0.708301	1.48403e-16
36650	CAMK4	ENST00000282356	isoform	common	-0.0398408	0.636003	0.000314771	8.93844e-06	2065	99	ENSG00000152495	ENST00000282356	9	0.607621	0.954322		validated	0.694946	1.98915e-06
36655	SEZ6L	ENST00000483291	isoform	isoform.specific	-0.287167	0.630374	0.000333029	9.50363e-06	2076	767	ENSG00000100095	ENST00000483291	1	-100	1		validated	0.689218	0.013112
36658	LINC00867	ENST00000453236	isoform	isoform.specific	-0.62619	0.63606	0.000354823	1.01554e-05	2083	2295	ENSG00000232139	ENST00000453236	2	0.686687	0.149871		validated	0.687244	0.0188332
4330	Metazoa_SRP	Metazoa_SRP	gene	gene.specific	-0.171572	0.636686	0.000367875	1.09935e-05	2087	130	ENSG00000278770	ENST00000585071	1	0.534317	0.44443		validated	0.672778	1
36670	RGS9	ENST00000581175	isoform	isoform.specific	-0.276264	0.635814	0.000387036	1.12077e-05	2098	2287	ENSG00000108370	ENST00000581175	8	-100	1		validated	0.687223	6.5102e-07
2671	RP4-569D19.8	RP4-569D19.8	gene	gene.specific	-0.155488	0.63197	0.000399469	1.20125e-05	2104	36205	ENSG00000273044	ENST00000610000	1	0.491665	0.854197		validated	0.689941	1.76824e-10
29375	HEXB	HEXB	gene	gene.specific	0.0326066	0.640736	0.000399469	1.20161e-05	2105	62908	ENSG00000049860	ENST00000513539	13	0.554646	0.43967		validated	0.695898	4.72591e-09
36672	LAIR1	ENST00000463489	isoform	isoform.specific	0.280153	0.632744	0.00040714	1.18228e-05	2107	2280	ENSG00000167613	ENST00000463489	21	-100	1		validated	0.700052	4.89344e-12
36674	STX1B	ENST00000215095	isoform	isoform.specific	-0.130303	0.636211	0.000410935	1.19459e-05	2109	2280	ENSG00000099365	ENST00000215095	5	0.533087	0.756441		validated	0.69317	2.25883e-07
36679	SCN4B	ENST00000415030	isoform	isoform.specific	-0.144695	0.632772	0.000435409	1.27185e-05	2117	2275	ENSG00000177098	ENST00000415030	4	0.608657	0.328579		validated	0.686381	2.47101e-07
36682	SERPINB5	ENST00000382771	isoform	isoform.specific	0.0117337	0.63393	0.000472464	1.38406e-05	2122	2273	ENSG00000206075	ENST00000382771	6	-100	1		validated	0.695759	4.86273e-05
36685	TCEAL5	ENST00000372680	isoform	isoform.specific	-0.0566857	0.639916	0.000488042	1.43381e-05	2128	2269	ENSG00000204065	ENST00000372680	1	-100	1		validated	0.705335	4.45509e-18
1396	TRAJ12	TRAJ12	gene	gene.specific	-0.0422605	0.635769	0.000500387	1.52062e-05	2134	661	ENSG00000211877	ENST00000390525	1	0.613689	0.508077		validated	0.691275	2.28953e-05
36697	AP000251.3	ENST00000433071	isoform	common	-0.0711715	0.634275	0.000550308	1.63527e-05	2150	1416	ENSG00000237594	ENST00000433071	1	0.515576	0.503485		validated	0.692283	0.00192675
36698	SH3TC2	ENST00000503071	isoform	common	0.314431	0.636916	0.000554554	1.64944e-05	2151	1958	ENSG00000169247	ENST00000503071	10	0.610829	0.541276		validated	0.701523	1.29165e-12
2597	DDX39B-AS1	DDX39B-AS1	gene	gene.specific	-0.251336	0.643235	0.000557444	1.70809e-05	2153	36082	ENSG00000234006	ENST00000416684	1	0.597854	0.213094		validated	0.686751	0.000596348
258	PCDH8	PCDH8	gene	common	-0.0708378	0.641579	0.000636035	1.97389e-05	2170	1633	ENSG00000136099	ENST00000338862	3	-100	1		validated	0.689488	0.00964755
1070	RP11-560A15.6	RP11-560A15.6	gene	common	-1.76635	0.635394	0.000651089	2.02796e-05	2173	11	ENSG00000280220	ENST00000624276	1	-100	1		validated	0.689341	0.018519
1370	RP3-508I15.9	RP3-508I15.9	gene	gene.specific	-0.0539877	0.634496	0.000651089	2.03157e-05	2174	578	ENSG00000228274	ENST00000444381	4	-100	1		validated	0.69139	0.000164497
36707	CD52	ENST00000470468	isoform	isoform.specific	-0.0695957	0.637192	0.00067317	2.01924e-05	2183	2223	ENSG00000169442	ENST00000470468	3	-100	1		validated	0.691042	0.000114727
36708	RP11-560A15.6	ENST00000624276	isoform	common	-1.79154	0.63499	0.000685155	2.05712e-05	2184	11	ENSG00000280220	ENST00000624276	1	-100	1		validated	0.686278	0.0211615
36710	RP11-127B20.3	ENST00000609575	isoform	common	-0.075619	0.634074	0.000691331	2.07954e-05	2186	417	ENSG00000272677	ENST00000609575	2	-100	1		validated	0.690995	7.20737e-06
36713	POU2F2	ENST00000389341	isoform	common	-0.0406145	0.638001	0.000704402	2.12479e-05	2190	233	ENSG00000028277	ENST00000389341	17	-100	1		validated	0.691584	0.000822559
1255	TSPAN33	TSPAN33	gene	common	-0.0241509	0.636595	0.000715406	2.24613e-05	2195	348	ENSG00000158457	ENST00000496963	3	0.5698	0.291344		validated	0.692626	1.34054e-09
36717	STAC2	ENST00000333461	isoform	isoform.specific	-0.0339639	0.634226	0.00071929	2.17777e-05	2198	2214	ENSG00000141750	ENST00000333461	1	0.634673	0.353467		validated	0.691254	5.60111e-05
36718	RABEP2	ENST00000561501	isoform	isoform.specific	-0.358756	0.633556	0.000721568	2.18669e-05	2199	2214	ENSG00000177548	ENST00000561501	14	0.532613	0.59294		validated	0.686588	0.00170721
36724	SYNGR1	ENST00000328933	isoform	isoform.specific	-0.0301112	0.632002	0.000789542	2.40598e-05	2209	2207	ENSG00000100321	ENST00000328933	7	0.594181	0.478588		validated	0.692736	9.51166e-12
36727	TNK1	ENST00000577009	isoform	isoform.specific	-0.508299	0.631812	0.00082136	2.50985e-05	2217	2200	ENSG00000174292	ENST00000577009	7	-100	1		validated	0.688498	0.0423251
36732	NUDT13	ENST00000357321	isoform	isoform.specific	0.0796493	0.634781	0.000882501	2.70906e-05	2233	903	ENSG00000166321	ENST00000357321	8	0.534239	0.728652		validated	0.692173	0.00399292
36734	CTXN2	ENST00000417307	isoform	isoform.specific	-0.540979	0.637812	0.000890668	2.74116e-05	2235	806	ENSG00000233932	ENST00000417307	1	0.58094	0.554637		validated	0.698745	1.8752e-11
36737	NLRP3	ENST00000366497	isoform	isoform.specific	0.274798	0.637388	0.000906531	2.79555e-05	2239	2181	ENSG00000162711	ENST00000366497	8	-100	1		validated	0.705482	2.44341e-18
36739	LINC00951	ENST00000373171	isoform	isoform.specific	-0.069602	0.634845	0.000925704	2.85987e-05	2244	799	ENSG00000204092	ENST00000373171	1	0.62049	0.518706		validated	0.69252	3.64894e-15
36740	NT5E	ENST00000416334	isoform	common	0.327044	0.634601	0.000942972	2.91586e-05	2245	1336	ENSG00000135318	ENST00000416334	5	0.589815	0.439363		validated	0.688357	3.02559e-05
36741	ZNF423	ENST00000563137	isoform	isoform.specific	-0.0507083	0.638184	0.000954424	2.95395e-05	2250	2171	ENSG00000102935	ENST00000563137	6	0.516381	0.766777		validated	0.688319	4.01192e-11
36742	LINC00403	ENST00000421423	isoform	isoform.specific	-0.0451566	0.63956	0.000990553	3.06855e-05	2252	2170	ENSG00000224243	ENST00000421423	1	-100	1		validated	0.690297	8.68806e-06
686	SNORA35	SNORA35	gene	common	-0.216275	0.633907	0.00101738	3.29154e-05	2257	860	ENSG00000271907	ENST00000607417	1	0.684061	0.630521		validated	0.692096	1.61877e-09
3362	CTD-3193K9.11	CTD-3193K9.11	gene	gene.specific	-0.191635	0.637027	0.00104263	3.38494e-05	2259	36741	ENSG00000273650	ENST00000613683	1	-100	1		validated	0.704111	2.9323e-16
36746	FBN3	ENST00000598269	isoform	isoform.specific	-0.726014	0.637029	0.00109277	3.39745e-05	2265	2158	ENSG00000142449	ENST00000598269	3	-100	1		validated	0.694806	0.000892907
36752	RNF150	ENST00000515673	isoform	isoform.specific	-0.0272915	0.632861	0.0011365	3.55256e-05	2279	2148	ENSG00000170153	ENST00000515673	3	-100	1		validated	0.70014	3.88671e-16
36758	TLR4	ENST00000472304	isoform	isoform.specific	0.082948	0.641529	0.00122354	3.84525e-05	2291	2137	ENSG00000136869	ENST00000472304	4	0.666279	0.411572		validated	0.68481	0.0231576
1305	MIR4322	MIR4322	gene	common	-0.133028	0.639238	0.00122498	4.02849e-05	2292	348	ENSG00000264266	ENST00000585009	1	-100	1		validated	0.689117	4.86273e-05
36761	DNALI1	ENST00000466723	isoform	isoform.specific	-0.0377934	0.640277	0.00125374	3.95332e-05	2295	2136	ENSG00000163879	ENST00000466723	5	-100	1		validated	0.695084	8.81943e-09
36762	PRPH	ENST00000532332	isoform	common	-0.102607	0.633754	0.00125374	3.95423e-05	2296	332	ENSG00000135406	ENST00000532332	6	0.579695	0.651021		validated	0.693631	2.45979e-10
1306	IER3	IER3	gene	common	0.0211662	0.645109	0.00133514	4.40577e-05	2305	337	ENSG00000137331	ENST00000376377	2	-100	1		validated	0.683742	0.0426362
36769	TAGLN3	ENST00000478951	isoform	isoform.specific	-0.0269988	0.644423	0.0013636	4.3275e-05	2311	2123	ENSG00000144834	ENST00000478951	5	0.596418	0.180626		validated	0.697172	4.06758e-15
36774	CTB-61M7.2	ENST00000594721	isoform	isoform.specific	0.135477	0.641884	0.00148043	4.71904e-05	2321	414	ENSG00000268734	ENST00000594721	1	0.582439	0.728657		validated	0.687636	0.000509334
36777	ZNF736	ENST00000423484	isoform	common	-0.0322932	0.636934	0.00155996	4.98567e-05	2329	269	ENSG00000234444	ENST00000423484	6	0.666766	0.00189901		validated	0.688593	0.0189919
36778	LINC00239	ENST00000556973	isoform	isoform.specific	0.057942	0.633728	0.00156657	5.0112e-05	2330	1430	ENSG00000258512	ENST00000556973	1	1	0.000171859		validated	0.693061	0.0333013
36779	THAP8	ENST00000607730	isoform	common	-0.045213	0.63311	0.00157176	5.0322e-05	2331	1603	ENSG00000161277	ENST00000607730	4	0.5685	0.515619		validated	0.696926	2.25593e-05
1235	RN7SL734P	RN7SL734P	gene	common	0.228173	0.630977	0.00162308	5.43789e-05	2335	165	ENSG00000243420	ENST00000460858	1	0.679517	0.381694		validated	0.693878	5.51858e-11
36782	RNA5SP154	ENST00000516193	isoform	common	0.450702	0.635332	0.00168415	5.40945e-05	2343	2026	ENSG00000252002	ENST00000516193	1	0.685362	0.453885		validated	0.690797	2.46418e-06
36785	ZNF540	ENST00000316433	isoform	common	-0.0891738	0.634984	0.00171975	5.53497e-05	2349	1288	ENSG00000171817	ENST00000316433	6	0.574179	0.290891		validated	0.685266	0.00681255
855	Y_RNA	Y_RNA	gene	common	-0.330653	0.63371	0.00176447	5.97102e-05	2354	863	ENSG00000206951	ENST00000384224	1	0.605766	0.176823		validated	0.675771	1
36787	SASH3	ENST00000356892	isoform	isoform.specific	-0.0224147	0.633906	0.00179155	5.77612e-05	2355	1211	ENSG00000122122	ENST00000356892	2	-100	1		validated	0.690544	0.0241161
36790	RAI2	ENST00000360011	isoform	isoform.specific	-0.0497965	0.632265	0.00188971	6.10851e-05	2358	2083	ENSG00000131831	ENST00000360011	2	0.575787	0.617768		validated	0.689519	0.0245087
36791	KATNAL2	ENST00000356157	isoform	common	-0.0595091	0.631923	0.00191847	6.20683e-05	2360	1222	ENSG00000167216	ENST00000356157	5	0.508348	0.517024		validated	0.689143	0.0353936
36792	STAR	ENST00000276449	isoform	isoform.specific	0.0542226	0.636384	0.00192209	6.22395e-05	2361	2081	ENSG00000147465	ENST00000276449	2	-100	1		validated	0.705162	6.25832e-16
36793	SLC5A2	ENST00000568188	isoform	isoform.specific	-0.049786	0.632224	0.00199657	6.47072e-05	2365	2078	ENSG00000140675	ENST00000568188	4	0.557385	0.422587		validated	0.691111	1.66104e-13
36800	SCN3B	ENST00000299333	isoform	isoform.specific	-0.0868067	0.643633	0.00203727	6.64265e-05	2372	2075	ENSG00000166257	ENST00000299333	3	-100	1		validated	0.696952	1.09546e-11
36811	RCAN2	ENST00000306764	isoform	isoform.specific	-0.0663945	0.631321	0.00219973	7.24027e-05	2388	2066	ENSG00000172348	ENST00000306764	4	0.790997	0.387597		validated	0.688099	0.000803418
36812	CTC-559E9.8	ENST00000585571	isoform	common	-0.0435948	0.633647	0.00223839	7.37379e-05	2390	1323	ENSG00000267565	ENST00000585571	1	0.566193	0.464094		validated	0.693468	7.52114e-08
36815	RUFY3	ENST00000226328	isoform	common	-0.0781945	0.639255	0.0022707	7.49988e-05	2394	2230	ENSG00000018189	ENST00000226328	15	0.52221	0.637975		validated	0.689086	0.015751
36822	NCAN	ENST00000590187	isoform	isoform.specific	-0.875278	0.64204	0.00234093	7.77725e-05	2405	2054	ENSG00000130287	ENST00000590187	1	0.581114	0.629705		validated	0.692289	1.22231e-13
36823	RP11-944L7.4	ENST00000457331	isoform	isoform.specific	-0.169859	0.63417	0.00234276	7.78991e-05	2406	780	ENSG00000236869	ENST00000457331	1	-100	1		validated	0.689255	0.000459808
36829	TUBA1A	ENST00000546918	isoform	common	-0.0152675	0.633626	0.00251252	8.39667e-05	2415	1693	ENSG00000167552	ENST00000546918	9	-100	1		validated	0.691924	0.0235371
1225	INSM1	INSM1	gene	common	-0.0283127	0.643958	0.00251334	8.64698e-05	2416	63	ENSG00000173404	ENST00000310227	1	0.517186	0.498192		validated	0.701016	2.25444e-14
36834	MIR3681HG	ENST00000429878	isoform	isoform.specific	-0.101552	0.630906	0.00257107	8.62842e-05	2423	2041	ENSG00000224184	ENST00000429878	2	0.649182	0.637305		validated	0.687644	6.73923e-07
1740	RP11-327P2.5	RP11-327P2.5	gene	gene.specific	-0.0987335	0.634301	0.00266958	9.23593e-05	2430	1067	ENSG00000231856	ENST00000618844	2	0.527511	0.367496		validated	0.688764	1.57672e-05
36837	ZBTB8B	ENST00000609129	isoform	isoform.specific	-0.115108	0.634388	0.00267296	8.99598e-05	2432	1422	ENSG00000273274	ENST00000609129	1	0.520032	0.683769		validated	0.697612	2.82966e-13
36840	KCNJ4	ENST00000303592	isoform	isoform.specific	-0.0413881	0.635358	0.00281126	9.48185e-05	2438	2028	ENSG00000168135	ENST00000303592	1	-100	1		validated	0.693252	7.22039e-09
36848	ST6GALNAC5	ENST00000477717	isoform	isoform.specific	-0.0344087	0.632417	0.00304244	0.000103298	2452	2016	ENSG00000117069	ENST00000477717	5	0.591908	0.532935		validated	0.69049	1.85956e-05
433	HSD17B6	HSD17B6	gene	common	-0.0789442	0.643951	0.00313223	0.000109335	2457	1547	ENSG00000025423	ENST00000553476	10	-100	1		validated	0.695677	3.80436e-10
5619	RP11-218E20.5	RP11-218E20.5	gene	gene.specific	0.13277	0.638099	0.00313371	0.000109475	2458	38799	ENSG00000258745	ENST00000557343	1	0.610695	0.131999		validated	0.6911	0.000364871
23714	C19orf68	C19orf68	gene	gene.specific	-0.0603499	0.631442	0.00319664	0.000111763	2459	56893	ENSG00000185453	ENST00000328759	3	-100	1		validated	0.69215	0.00964755
4834	MIR4507	MIR4507	gene	gene.specific	-0.0344107	0.633686	0.00337415	0.000118537	2468	38004	ENSG00000264024	ENST00000581070	1	0.592612	0.826545		validated	0.692672	8.30671e-09
36856	CD68	ENST00000250092	isoform	common	0.0222264	0.650288	0.00344288	0.000117667	2471	1208	ENSG00000129226	ENST00000250092	4	0.613259	0.182454		validated	0.69307	1.05062e-07
36863	INSM1	ENST00000310227	isoform	common	-0.0283338	0.643839	0.00348747	0.000119876	2479	63	ENSG00000173404	ENST00000310227	1	0.517186	0.498192		validated	0.69881	1.06155e-15
556	MS4A3	MS4A3	gene	common	0.0416195	0.637146	0.00353853	0.00012461	2480	1343	ENSG00000149516	ENST00000528952	1	0.524056	0.769961		validated	0.69521	8.42082e-10
36867	C11orf21	ENST00000381153	isoform	isoform.specific	0.0411235	0.631819	0.00370494	0.000127767	2488	1989	ENSG00000110665	ENST00000381153	3	-100	1		validated	0.689986	9.49908e-07
36873	RN7SL734P	ENST00000460858	isoform	common	0.226439	0.631144	0.00402303	0.000139414	2500	165	ENSG00000243420	ENST00000460858	1	0.68273	0.338535		validated	0.686107	4.70666e-11
36874	AFF2	ENST00000370460	isoform	isoform.specific	-0.115639	0.635068	0.00404776	0.000140385	2504	310	ENSG00000155966	ENST00000370460	4	0.639665	0.472247		validated	0.689691	0.00219524
36880	SPRY2	ENST00000377104	isoform	common	0.0379962	0.658113	0.00424046	0.000147782	2513	452	ENSG00000136158	ENST00000377104	2	0.551098	0.260803		validated	0.705473	1.18807e-17
36883	IQCC	ENST00000537469	isoform	isoform.specific	-0.192934	0.631005	0.0043086	0.000150519	2518	456	ENSG00000160051	ENST00000537469	3	0.496444	0.712208		validated	0.687143	0.0274097
36884	SLC29A4	ENST00000396872	isoform	isoform.specific	-0.0387765	0.633529	0.00438227	0.000153216	2523	1960	ENSG00000164638	ENST00000396872	6	0.576183	0.38438		validated	0.688472	0.000190064
1703	CLDN12	CLDN12	gene	gene.specific	0.0440002	0.632114	0.00473665	0.000170524	2534	899	ENSG00000157224	ENST00000394605	14	0.61998	0.259853		validated	0.691593	6.92046e-11
1986	MIR6500	MIR6500	gene	gene.specific	-0.269733	0.634643	0.0048414	0.000174838	2540	1462	ENSG00000275816	ENST00000622700	1	0.480922	0.780272		validated	0.687575	0.0442195
36892	KIF5A	ENST00000455537	isoform	isoform.specific	-0.0391773	0.637529	0.00491485	0.00017294	2542	292	ENSG00000155980	ENST00000455537	2	-100	1		validated	0.698267	5.16908e-13
841	KLHDC3	KLHDC3	gene	common	-0.0467791	0.632148	0.00498681	0.000180369	2547	831	ENSG00000124702	ENST00000326974	3	0.59297	0.40492		validated	0.700691	8.24363e-10
7161	MIR23C	MIR23C	gene	gene.specific	-0.0995997	0.62959	0.00501694	0.000181741	2549	40250	ENSG00000264566	ENST00000579846	1	-100	1		validated	0.692582	2.59628e-08
36897	ST18	ENST00000518501	isoform	isoform.specific	-1.96442	0.636949	0.00519856	0.000183652	2551	1940	ENSG00000147488	ENST00000518501	4	0.553697	0.731395		validated	0.696865	7.17209e-15
2299	Y_RNA	Y_RNA	gene	gene.specific	-0.271109	0.639161	0.00522019	0.000189543	2552	863	ENSG00000207417	ENST00000384686	1	0.416324	0.511078		validated	0.675771	1
36901	RP11-175K6.2	ENST00000624206	isoform	common	-0.143748	0.634758	0.00544952	0.000193129	2559	1353	ENSG00000279204	ENST00000624206	1	-100	1		validated	0.693942	6.66988e-12
36903	CHODL	ENST00000299295	isoform	isoform.specific	-0.0612183	0.633517	0.00559925	0.00019875	2561	1934	ENSG00000154645	ENST00000299295	3	-100	1		validated	0.696148	2.31032e-11
36904	MYH16	ENST00000453378	isoform	isoform.specific	0.270334	0.631181	0.00560784	0.000199349	2562	1934	ENSG00000002079	ENST00000453378	3	0.663019	0.274193		validated	0.692233	0.0100086
23177	TMEM38A	TMEM38A	gene	gene.specific	-0.0317387	0.633137	0.00566499	0.000206329	2566	56249	ENSG00000072954	ENST00000187762	3	0.606037	0.373199		validated	0.696475	1.62777e-08
167	GDAP1L1	GDAP1L1	gene	common	-0.0652368	0.640143	0.00595057	0.000217398	2571	2179	ENSG00000124194	ENST00000445952	4	-100	1		validated	0.689696	1.75155e-05
36908	MLANA	ENST00000381477	isoform	isoform.specific	0.0360144	0.629894	0.005958	0.00021232	2572	1926	ENSG00000120215	ENST00000381477	2	0.52107	0.717162		validated	0.692362	3.34085e-09
1006	RP11-491F9.3	RP11-491F9.3	gene	common	-5.05022	0.631529	0.00624574	0.000229935	2586	538	ENSG00000279249	ENST00000623424	1	0.574396	0.591633		validated	0.689442	0.00194793
36916	FMN2	ENST00000319653	isoform	isoform.specific	-0.0252378	0.631618	0.00627471	0.000225015	2590	1911	ENSG00000155816	ENST00000319653	4	-100	1		validated	0.684248	1.98915e-06
36924	RP11-160H22.5	ENST00000430592	isoform	isoform.specific	-0.223346	0.630887	0.00667507	0.000241035	2601	1904	ENSG00000227373	ENST00000430592	3	0.501538	0.684773		validated	0.682054	0.0222314
36926	SIX2	ENST00000303077	isoform	isoform.specific	-0.028761	0.63332	0.00672276	0.000242969	2604	1903	ENSG00000170577	ENST00000303077	1	0.587745	0.149331		validated	0.690657	0.000131232
36927	Y_RNA	ENST00000362670	isoform	common	-0.43673	0.630466	0.00675165	0.000244202	2605	863	ENSG00000199540	ENST00000362670	1	0.68787	0.300021		validated	0.68827	4.86273e-05
36929	ADGRE2	ENST00000594294	isoform	common	0.0411001	0.630069	0.00696152	0.000252184	2607	948	ENSG00000127507	ENST00000594294	9	-100	1		validated	0.695944	2.53408e-11
36930	NXF3	ENST00000470724	isoform	isoform.specific	0.158589	0.639729	0.00699627	0.000253639	2610	1898	ENSG00000147206	ENST00000470724	6	0.785695	0.722781		validated	0.699897	1.46207e-13
36933	HEPACAM2	ENST00000394468	isoform	isoform.specific	-0.0230381	0.643081	0.00731416	0.000265779	2617	1893	ENSG00000188175	ENST00000394468	2	-100	1		validated	0.693398	5.33708e-09
36934	UNC79	ENST00000554549	isoform	isoform.specific	-0.178876	0.63426	0.00736965	0.000268002	2618	1265	ENSG00000133958	ENST00000554549	1	-100	1		validated	0.703186	2.20318e-17
36938	HRH2	ENST00000377291	isoform	isoform.specific	0.120657	0.637433	0.00766491	0.0002796	2627	1885	ENSG00000113749	ENST00000377291	4	-100	1		validated	0.697494	8.37037e-17
1450	KLF3	KLF3	gene	gene.specific	0.0505233	0.649707	0.00774864	0.00028896	2629	273	ENSG00000109787	ENST00000261438	3	0.572764	0.498664		validated	0.692086	2.98183e-05
36939	NOL4	ENST00000590712	isoform	isoform.specific	-0.0432538	0.646947	0.007762	0.000283359	2630	1883	ENSG00000101746	ENST00000590712	2	0.54453	0.908896		validated	0.691268	1.02334e-16
36944	IER3	ENST00000376377	isoform	common	0.022267	0.646865	0.00813718	0.000298197	2642	337	ENSG00000137331	ENST00000376377	2	-100	1		validated	0.691436	0.0301192
36947	TMC7	ENST00000421369	isoform	common	0.163381	0.635349	0.00837218	0.000307514	2647	1241	ENSG00000170537	ENST00000421369	4	-100	1		validated	0.690329	0.00871282
137	DPYSL5	DPYSL5	gene	common	-0.0299615	0.637943	0.00916218	0.000345529	2661	2328	ENSG00000157851	ENST00000614712	5	0.487768	0.599196		validated	0.686871	0.0485587
36961	FAM129C	ENST00000599164	isoform	isoform.specific	-0.0418052	0.632902	0.00942265	0.0003498	2667	525	ENSG00000167483	ENST00000599164	3	-100	1		validated	0.682763	6.23651e-08
36965	LCP2	ENST00000046794	isoform	isoform.specific	0.0364387	0.642958	0.00965673	0.000359574	2676	1848	ENSG00000043462	ENST00000046794	8	-100	1		validated	0.695457	2.90999e-11

## Sheet: Crizotinib
	symbol	biomarker.id	type	specificity	estimate	cindex	fdr	pvalue	rank	delta.rank	gene.id	transcript.id	isoforms.no	breast	breast_pvalue	gCSI.specificity	bootstrap.validation.stat	gCSI.cindex	gCSI.bootstrap.pvalue
35640	LINC01535	ENST00000591116	isoform	isoform.specific	-0.0411751	0.600203	5.15568e-06	2.89336e-10	2	41	ENSG00000226686	ENST00000591116	4	-100	1		validated	0.56617	0.000423601
35642	PAX5	ENST00000524340	isoform	isoform.specific	-0.0718584	0.594963	1.19363e-05	1.33973e-09	4	41	ENSG00000196092	ENST00000524340	12	-100	1		validated	0.57965	2.97613e-13
35643	ST6GALNAC5	ENST00000318803	isoform	isoform.specific	-0.0600401	0.591144	3.84524e-05	5.39485e-09	5	41	ENSG00000117069	ENST00000318803	5	0.570372	0.472188		validated	0.571869	0.0012759
