# Supplementary material for: Gene isoforms as expression-based biomarkers predictive of drug response in vitro
Source: Nat Commun. 2017 Oct 24;8:1126. doi: 10.1038/s41467-017-01153-8 (PMC5655668; doi:10.1038/s41467-017-01153-8)
Supplement: Supplementary file 6 — Supplementary Data 3 [file 41467_2017_1153_MOESM6_ESM.xlsx]

## Sheet: 17-AAG
Supplementary Data 3. List of pre-validated breast biomarkers in GRAY.
	symbol	biomarker.id	type	specificity	estimate	cindex	fdr	pvalue	rank	delta.rank	gene.id	transcript.id	isoforms.no	breast	breast_pvalue	gray.n	gray.pvalue	gray.estimate	gray.effect.size	validation.stat	biotype	gray.specificity	gray.isoform.specific.test.pvalue	gray.gene.specific.test.pvalue
194	ABCC2	ABCC2	gene	common	0.0205026	0.613045	1.89233e-11	8.86437e-15	38	275	ENSG00000023839	ENST00000370449	3	0.572222	0.253794	42	0.0219656	0.0187074	0.606272	validated	protein_coding	isoform.specific	3.64633e-10	8
293	BEX2	BEX2	gene	common	-0.0219261	0.610489	1.65251e-09	1.99388e-12	113	345	ENSG00000133134	ENST00000372677	4	0.600192	0.290415	42	0.0243919	-0.0190595	0.595571	validated	protein_coding	isoform.specific	1.09837e-11	8
35711	GPR37L1	ENST00000367282	isoform	isoform.specific	-0.177736	0.605387	1.81175e-09	3.71115e-12	118	1620	ENSG00000170075	ENST00000367282	1	0.572523	0.126568	42	0.00646628	-0.0613745	0.661538	validated	protein_coding	isoform.specific	0.00710987	7.99298
334	PCLO	PCLO	gene	common	-0.0352871	0.607325	1.40262e-08	2.44016e-11	177	351	ENSG00000186472	ENST00000432078	8	0.561994	0.171273	42	0.0220002	-0.0599428	0.592334	validated	protein_coding	gene.specific	4	4e-05
100	BACH2	BACH2	gene	common	-0.0366699	0.607122	1.55911e-08	2.7999e-11	184	27	ENSG00000112182	ENST00000257749	10	0.562787	0.729547	42	0.0344361	-0.157712	0.553613	validated	protein_coding	gene.specific	2	2e-05
35790	CYP4F11	ENST00000248041	isoform	isoform.specific	0.0266957	0.61118	7.1574e-08	3.05271e-10	237	776	ENSG00000171903	ENST00000248041	5	0.557717	0.645657	42	0.0002094	0.046698	0.757463	validated	protein_coding	isoform.specific	1.59581e-12	2
35868	SHC1	ENST00000368450	isoform	common	0.0407875	0.609317	1.79894e-06	1.161e-08	364	126	ENSG00000160691	ENST00000368450	11	0.560449	0.453374	42	0.0259232	0.020545	0.58072	validated	protein_coding	common	1.83601	0.1654
529	CTD-3064H18.2	CTD-3064H18.2	gene	common	-0.418359	0.608528	3.49272e-06	1.43088e-08	388	438	ENSG00000267115	ENST00000586176	1	0.57335	0.298345	42	0.0287945	-0.225104	0.639316	validated	lincRNA	gene.specific	2	3.7383e-09
1206	SLC25A42	SLC25A42	gene	gene.specific	-0.0472071	0.603457	8.37638e-06	3.83116e-08	437	36407	ENSG00000181035	ENST00000318596	6	0.58508	0.428418	42	0.00326466	-0.049912	0.639954	validated	protein_coding	gene.specific	2	7.4188e-09
35931	BEX2	ENST00000372677	isoform	common	-0.0245259	0.604342	1.14858e-05	9.44309e-08	458	345	ENSG00000133134	ENST00000372677	4	0.600162	0.428053	42	0.0151425	-0.0261293	0.635236	validated	protein_coding	isoform.specific	2.74591e-12	2
311	RP11-521B24.3	RP11-521B24.3	gene	common	-0.0551201	0.607594	1.78222e-05	8.60155e-08	478	5	ENSG00000251602	ENST00000504332	2	0.612382	0.36348	42	0.00927879	-0.0495139	0.598142	validated	antisense	gene.specific	2	2.2594e-16
21166	TRIM16L	TRIM16L	gene	gene.specific	0.0193155	0.605981	3.49568e-05	1.86368e-07	517	56287	ENSG00000108448	ENST00000578086	14	0.582241	0.132326	42	0.00888918	0.030266	0.642276	validated	protein_coding	common	0.189055	1.81347
35977	ZNF727	ENST00000456806	isoform	common	-0.0582914	0.609432	4.72763e-05	4.49707e-07	534	368	ENSG00000214652	ENST00000456806	1	0.658824	0.0812811	42	0.0383925	-0.0755388	0.676923	validated	protein_coding	isoform.specific	0.00139923	1.99862
1783	CTD-2293H3.2	CTD-2293H3.2	gene	gene.specific	-0.182624	0.610965	4.7678e-05	2.63555e-07	536	36885	ENSG00000267345	ENST00000590376	1	0.638641	0.293506	42	0.00712163	-0.161685	0.636364	validated	antisense	gene.specific	1	1e-05
476	RRAGD	RRAGD	gene	common	-0.0243698	0.605982	0.000518376	3.69458e-06	691	56	ENSG00000025039	ENST00000359203	3	0.560992	0.420311	42	0.0137155	-0.0394795	0.634146	validated	protein_coding	gene.specific	1	2.72145e-08
36106	IGFBPL1	ENST00000377694	isoform	isoform.specific	-0.0257062	0.603209	0.00077649	1.01969e-05	731	1200	ENSG00000137142	ENST00000377694	1	0.594776	0.239172	42	0.0483797	-0.0259391	0.654655	validated	protein_coding	isoform.specific	3.96852e-05	0.999961
1633	ZBTB22	ZBTB22	gene	gene.specific	-0.0514416	0.601504	0.00463972	4.02288e-05	858	36413	ENSG00000236104	ENST00000431845	3	0.605118	0.111461	42	0.0067812	-0.0480337	0.629501	validated	protein_coding	gene.specific	1	5.40247e-09
339	ZNF727	ZNF727	gene	common	-0.0563348	0.609851	0.00703115	6.49096e-05	902	368	ENSG00000214652	ENST00000456806	1	0.582817	0.112581	42	0.0452955	-0.0493782	0.645161	validated	protein_coding	isoform.specific	0.000699617	0.99931
266	ENPP5	ENPP5	gene	common	-0.033135	0.603149	0.00952396	9.27328e-05	936	522	ENSG00000112796	ENST00000230565	3	0.552183	0.5118	42	0.0156435	-0.026779	0.612221	validated	protein_coding	gene.specific	0.99974	0.000264

## Sheet: lapatinib
	symbol	biomarker.id	type	specificity	estimate	cindex	fdr	pvalue	rank	delta.rank	gene.id	transcript.id	isoforms.no	breast	breast_pvalue	gray.n	gray.pvalue	gray.estimate	gray.effect.size	validation.stat	biotype	gray.specificity	gray.isoform.specific.test.pvalue	gray.gene.specific.test.pvalue
35648	TFAP2C	ENST00000416606	isoform	isoform.specific	0.115449	0.635006	1.63392e-05	4.58476e-09	12	161	ENSG00000087510	ENST00000416606	2	0.616364	0.146712	42	0.0285031	0.0263424	0.555556	validated	protein_coding	gene.specific	1	7.10496e-09
35661	BPIFB1	ENST00000253354	isoform	isoform.specific	0.0260074	0.624609	3.12215e-05	2.01497e-08	25	159	ENSG00000125999	ENST00000253354	1	0.715973	0.0975297	42	0.0474957	0.00568294	0.635611	validated	protein_coding	common	0.87403	0.126764
35666	PP14571	ENST00000404891	isoform	isoform.specific	0.0525844	0.625176	6.00986e-05	4.72182e-08	31	157	ENSG00000218416	ENST00000404891	4	0.741589	0.0955604	42	0.00592755	0.0295099	0.665753	validated	processed_transcript	common	0.0508198	0.949544
35671	NECTIN4	ENST00000368012	isoform	isoform.specific	0.0307969	0.642584	0.000222296	2.05841e-07	36	157	ENSG00000143217	ENST00000368012	2	0.644841	0.127517	42	0.00869428	0.0110282	0.626551	validated	protein_coding	isoform.specific	0.0487237	0.95165
35674	RP11-663N22.1	ENST00000581944	isoform	isoform.specific	0.0576151	0.623425	0.000365269	3.68979e-07	39	75	ENSG00000265246	ENST00000581944	1	0.756624	0.233965	42	0.00722401	0.0234279	0.713012	validated	lincRNA	isoform.specific	0.00139936	0.998617

## Sheet: Nutlin-3
	symbol	biomarker.id	type	specificity	estimate	cindex	fdr	pvalue	rank	delta.rank	gene.id	transcript.id	isoforms.no	breast	breast_pvalue	gray.n	gray.pvalue	gray.estimate	gray.effect.size	validation.stat	biotype	gray.specificity	gray.isoform.specific.test.pvalue	gray.gene.specific.test.pvalue
35642	TP53I3	ENST00000238721	isoform	common	0.0082721	0.547644	4.53952e-13	5.09515e-17	6	747	ENSG00000115129	ENST00000238721	5	0.555323	0.262972	44	0.0115273	0.0117873	0.514316	validated	protein_coding	common	1.93271	0.0678689
35649	FLRT3	ENST00000341420	isoform	isoform.specific	0.0127113	0.544874	1.00631e-11	3.10606e-15	15	1887	ENSG00000125848	ENST00000341420	3	0.618028	0.41912	44	0.00167259	0.0252227	0.693333	validated	protein_coding	gene.specific	1.99983	0.000173337
23	TMEM121	TMEM121	gene	common	0.0103046	0.54605	3.8705e-11	7.54685e-15	29	2	ENSG00000184986	ENST00000392519	2	0.589715	0.362359	44	0.0455945	0.0124097	0.577167	validated	protein_coding	gene.specific	2	2.74381e-07
37	MDM2	MDM2	gene	common	0.0199174	0.557262	4.92825e-11	1.24458e-14	32	22	ENSG00000135679	ENST00000539479	32	0.579876	0.252297	44	0.00184476	0.0287583	0.614165	validated	protein_coding	gene.specific	1.98047	0.0197385
2077	EDA2R	EDA2R	gene	gene.specific	0.0171374	0.560972	4.81344e-10	2.16104e-13	52	37663	ENSG00000131080	ENST00000253392	4	0.579458	0.332647	44	2.01733e-07	0.0489065	0.717045	validated	protein_coding	gene.specific	1	1e-05
35675	MDM2	ENST00000539479	isoform	common	0.0343681	0.543312	5.3129e-10	5.65895e-13	54	22	ENSG00000135679	ENST00000539479	32	0.599508	0.510662	44	0.000794623	0.0839548	0.511111	validated	protein_coding	gene.specific	0.990235	0.00986925
35694	RP3-510D11.2	ENST00000412639	isoform	isoform.specific	0.0291023	0.557369	5.01043e-09	7.87317e-12	82	1387	ENSG00000234546	ENST00000412639	3	0.599745	0.496123	44	0.00104227	0.0541503	0.62963	validated	lincRNA	gene.specific	1	2.56551e-07
35718	RPH3AL	ENST00000575130	isoform	isoform.specific	0.0474613	0.543441	3.38572e-08	7.60024e-11	123	2143	ENSG00000181031	ENST00000575130	16	0.664205	0.0647344	44	0.0422878	0.078956	0.689286	validated	protein_coding	gene.specific	0.979951	0.0202553
4923	RP11-134G8.10	RP11-134G8.10	gene	gene.specific	0.0162959	0.55522	7.18505e-08	9.67738e-11	141	40420	ENSG00000224818	ENST00000430471	1	0.586141	0.23911	44	0.00176675	0.0211115	0.662728	validated	3prime_overlapping_ncRNA	gene.specific	0.999134	0.000880616
35757	BNIP3P17	ENST00000605448	isoform	common	-0.0169102	0.539419	3.46897e-07	1.15833e-09	188	88	ENSG00000271524	ENST00000605448	1	0.561723	0.254805	44	0.00893561	-0.0586126	0.682065	validated	processed_pseudogene	isoform.specific	9.95785e-11	1
23634	CTD-3162L10.1	CTD-3162L10.1	gene	gene.specific	-0.0191851	0.539231	5.35178e-07	1.11126e-09	210	59062	ENSG00000267053	ENST00000590845	5	0.569154	0.54132	44	0.00567182	-0.0635102	0.634615	validated	lincRNA	gene.specific	0.977714	0.0224722
67	HSPB6	HSPB6	gene	common	-0.00636241	0.541691	1.0483e-06	2.44146e-09	231	130	ENSG00000004776	ENST00000004982	2	0.564652	0.593846	44	0.030306	-0.0374039	0.613108	validated	protein_coding	gene.specific	0.999966	3.50876e-05
30770	AL022067.1	AL022067.1	gene	gene.specific	-0.0129899	0.537491	1.0483e-06	2.39296e-09	233	66175	ENSG00000283623		1	0.571707	0.489829	44	0.018364	-0.0165856	0.608879	validated	protein_coding	gene.specific
35808	ATP5G2	ENST00000495596	isoform	isoform.specific	0.490916	0.544374	2.12866e-06	1.01541e-08	263	2059	ENSG00000135390	ENST00000495596	8	0.612271	0.232872	44	0.0462015	0.350965	0.597252	validated	protein_coding	gene.specific	1	6.89718e-11
35824	ATP2A1-AS1	ENST00000561547	isoform	isoform.specific	-0.0117363	0.537751	3.09004e-06	1.61274e-08	285	2049	ENSG00000260442	ENST00000561547	2	0.608934	0.242095	44	0.0455753	-0.0299321	0.595556	validated	antisense	isoform.specific	8.99903e-05	0.999911
30688	UBE3D	UBE3D	gene	gene.specific	-0.012651	0.537851	3.95492e-06	1.18743e-08	305	66021	ENSG00000118420	ENST00000626828	7	0.590318	0.220708	44	0.0205354	-0.0288453	0.650106	validated	protein_coding	gene.specific	1	2.97014e-17
16259	DDB2	DDB2	gene	gene.specific	0.0148317	0.551996	4.23341e-06	1.28292e-08	307	51590	ENSG00000134574	ENST00000620515	15	0.567205	0.0796564	44	5.09903e-05	0.0347679	0.649049	validated	protein_coding	gene.specific	1	1.61907e-07
35863	AGO1	ENST00000373204	isoform	isoform.specific	-0.0110567	0.542592	7.54679e-06	4.76465e-08	336	2023	ENSG00000092847	ENST00000373204	3	0.568412	0.451492	44	0.0124074	-0.0218051	0.667021	validated	protein_coding	isoform.specific	3.41715e-07	1
35883	RPL30	ENST00000396070	isoform	common	0.00352601	0.540373	1.20045e-05	8.25271e-08	361	233	ENSG00000156482	ENST00000396070	13	0.55045	0.500046	44	0.0382234	0.00783198	0.580338	validated	protein_coding	isoform.specific	3.76734e-10	1
30767	ATG5	ATG5	gene	gene.specific	-0.0137145	0.537446	1.24539e-05	4.15853e-08	364	66041	ENSG00000057663	ENST00000613993	7	0.610229	0.114728	44	0.00514566	-0.0255343	0.620507	validated	protein_coding	gene.specific	0.999053	0.000958246
792	RP11-14N7.2	RP11-14N7.2	gene	gene.specific	0.00675478	0.539058	2.00755e-05	7.49212e-08	401	778	ENSG00000232527	ENST00000452399	4	0.595238	0.255878	44	8.91912e-05	0.0291535	0.635979	validated	lincRNA	isoform.specific	0.0303238	0.969934
35943	EEF1E1	ENST00000379715	isoform	common	-0.00732507	0.53863	4.3754e-05	3.74459e-07	447	18	ENSG00000124802	ENST00000379715	6	0.576673	0.200412	44	0.0161826	-0.0218023	0.614165	validated	protein_coding	common	0.464821	0.536891
599	RNA5SP301	RNA5SP301	gene	common	0.0351242	0.536646	4.93821e-05	2.02306e-07	456	415	ENSG00000199407	ENST00000362537	1	0.635825	0.109635	44	0.0245365	0.133719	0.584416	validated	rRNA	gene.specific	0.99807	0.00203735
305	EEF1E1	EEF1E1	gene	common	-0.00893498	0.538265	5.5959e-05	2.3082e-07	465	18	ENSG00000124802	ENST00000379715	6	0.586745	0.244776	44	0.00906182	-0.0259451	0.616279	validated	protein_coding	common	0.464821	0.536891
36003	PCDHAC2	ENST00000289269	isoform	isoform.specific	0.0181689	0.537194	0.000123893	1.26889e-06	538	1671	ENSG00000243232	ENST00000289269	4	0.57197	0.526501	44	0.0275268	0.0781586	0.667319	validated	protein_coding	common	0.407537	0.593859
11230	RP5-821D11.7	RP5-821D11.7	gene	gene.specific	-0.0168138	0.540028	0.000135905	6.63547e-07	547	46321	ENSG00000184068	ENST00000333487	1	0.562285	0.377723	44	0.00344773	-0.0511439	0.607822	validated	antisense	gene.specific	1	2.71943e-08
666	PITHD1	PITHD1	gene	common	-0.0170338	0.542039	0.00024203	1.29035e-06	589	379	ENSG00000057757	ENST00000246151	3	0.559779	0.527444	44	0.0143805	-0.0319954	0.614165	validated	protein_coding	gene.specific	0.999999	6.75751e-07
14000	RTCA	RTCA	gene	gene.specific	-0.0123677	0.535657	0.000280795	1.55218e-06	598	49040	ENSG00000137996	ENST00000498617	5	0.615799	0.195498	44	0.0434858	-0.0189119	0.595137	validated	protein_coding	gene.specific	1	1.25797e-14
14054	GNAI3	GNAI3	gene	gene.specific	-0.0182326	0.537909	0.000709898	4.33599e-06	686	49006	ENSG00000065135	ENST00000369851	2	0.56999	0.469606	44	0.0264763	-0.0268784	0.630021	validated	protein_coding	gene.specific	0.999824	0.000179193
36132	ICE2	ENST00000558121	isoform	isoform.specific	-0.0429187	0.538192	0.000999126	1.3873e-05	721	1827	ENSG00000128915	ENST00000558121	17	0.586837	0.123231	44	0.0229103	-0.135252	0.59027	validated	protein_coding	gene.specific	0.959201	0.0411361
1123	MAGI3	MAGI3	gene	gene.specific	-0.0135699	0.544968	0.00108102	7.09803e-06	731	990	ENSG00000081026	ENST00000369611	6	0.595609	0.247723	44	0.0173361	-0.0186152	0.584567	validated	protein_coding	common	0.714754	0.286415
36250	REV1	ENST00000258428	isoform	isoform.specific	-0.0135214	0.534916	0.00392041	6.7324e-05	890	1738	ENSG00000135945	ENST00000258428	16	0.562935	0.306723	44	0.0237213	-0.0243328	0.637486	validated	protein_coding	isoform.specific	2.80636e-07	1
1486	PHLDA3	PHLDA3	gene	gene.specific	0.00893416	0.558631	0.00690041	5.84748e-05	963	36161	ENSG00000174307	ENST00000367311	4	0.583217	0.13958	44	0.000142412	0.0147204	0.705074	validated	protein_coding	isoform.specific	4.04382e-06	0.999996
36304	PITHD1	ENST00000246151	isoform	common	-0.0166628	0.541987	0.00714706	0.000133564	968	379	ENSG00000057757	ENST00000246151	3	0.559733	0.569795	44	0.0257646	-0.0275664	0.606765	validated	protein_coding	gene.specific	0.999999	6.75751e-07

## Sheet: Crizotinib
	symbol	biomarker.id	type	specificity	estimate	cindex	fdr	pvalue	rank	delta.rank	gene.id	transcript.id	isoforms.no	breast	breast_pvalue	gray.n	gray.pvalue	gray.estimate	gray.effect.size	validation.stat	biotype

## Sheet: Sorafenib
	symbol	biomarker.id	type	specificity	estimate	cindex	fdr	pvalue	rank	delta.rank	gene.id	transcript.id	isoforms.no	breast	breast_pvalue	gray.n	gray.pvalue	gray.estimate	gray.effect.size	validation.stat	biotype	gray.specificity	gray.isoform.specific.test.pvalue	gray.gene.specific.test.pvalue
22	KRT18P8	KRT18P8	gene	common	-0.119835	0.54107	6.63136e-14	9.30378e-17	50	52	ENSG00000264644	ENST00000581937	1	0.591444	0.219294	43	0.017393	-0.0756308	0.614782	validated	processed_pseudogene	gene.specific	2	1.42357e-06
1518	CRCP	CRCP	gene	common	-0.0267088	0.549343	2.75541e-13	7.34509e-16	155	2618	ENSG00000241258	ENST00000395326	7	0.577068	0.396612	43	0.0350366	-0.0406534	0.557032	validated	protein_coding	common	1.18619	0.816883
35706	MAP3K9	ENST00000381250	isoform	common	-0.0155057	0.548047	4.303e-13	8.21045e-16	183	104	ENSG00000006432	ENST00000381250	5	0.580482	0.442114	43	0.0368381	-0.0224363	0.569161	validated	protein_coding	gene.specific	2	6.27535e-12
35715	TBL2	ENST00000305632	isoform	isoform.specific	-0.00903755	0.542267	5.56506e-13	1.20239e-15	199	11380	ENSG00000106638	ENST00000305632	20	0.588346	0.503065	43	0.044308	-0.0254037	0.507198	validated	protein_coding	gene.specific	2	1.52403e-07
3549	SNUPN	SNUPN	gene	gene.specific	0.0108183	0.542511	1.10918e-12	4.68448e-15	257	6166	ENSG00000169371	ENST00000563793	10	0.567669	0.340519	43	0.0285935	0.0297806	0.615725	validated	protein_coding	isoform.specific	0.0338293	1.96646
1062	CTD-2047H16.2	CTD-2047H16.2	gene	common	-0.0196994	0.539647	2.00003e-12	9.51076e-15	306	1692	ENSG00000262979	ENST00000576808	1	0.595865	0.742843	43	0.0427815	-0.0347715	0.590703	validated	sense_intronic	isoform.specific	1.08214e-17	2
35825	ANKS3	ENST00000585773	isoform	isoform.specific	-0.0664574	0.54006	6.60582e-12	3.46621e-14	411	11195	ENSG00000168096	ENST00000585773	29	0.555556	0.507392	43	0.0104852	-0.129226	0.673516	validated	protein_coding	isoform.specific	3.45124e-13	2
35852	RPS26P49	ENST00000460857	isoform	common	-0.0538682	0.543052	1.13994e-11	6.87425e-14	454	177	ENSG00000239365	ENST00000460857	1	0.657148	0.24053	43	0.0377407	-0.0728157	0.588723	validated	processed_pseudogene	gene.specific	1.99917	0.0008735
10572	RP11-734K21.2	RP11-734K21.2	gene	gene.specific	-0.0149324	0.53902	4.53024e-11	4.13135e-13	646	45564	ENSG00000242136	ENST00000463302	1	0.613055	0.437454	43	0.0048218	-0.0442746	0.607226	validated	processed_transcript	isoform.specific	6.87712e-12	2
2831	KRT18P17	KRT18P17	gene	common	-0.0338989	0.544657	6.31535e-11	6.18412e-13	687	4447	ENSG00000213943	ENST00000396959	1	0.586466	0.761817	43	0.0214165	-0.025476	0.596667	validated	processed_pseudogene	common	0.297057	1.70469
2916	RPS3A	RPS3A	gene	common	0.0145907	0.553431	6.45e-11	6.49742e-13	697	4590	ENSG00000145425	ENST00000274065	14	0.603383	0.156093	43	0.0324052	0.0205198	0.557032	validated	protein_coding	gene.specific	2	4.34159e-10
35986	SYT7	ENST00000263846	isoform	isoform.specific	-0.00665277	0.539023	7.09614e-11	6.92928e-13	709	10929	ENSG00000011347	ENST00000263846	8	0.694138	0.0485962	43	0.0239962	-0.0145355	0.583622	validated	protein_coding	gene.specific	2	1.35896e-13
4780	CNBP	CNBP	gene	gene.specific	0.012173	0.540219	2.10417e-10	2.54475e-12	863	7901	ENSG00000169714	ENST00000502372	10	0.565789	0.349089	43	0.0436209	0.0343315	0.575858	validated	protein_coding	isoform.specific	7.4414e-07	2
1440	NR1D2	NR1D2	gene	common	-0.0110994	0.542681	3.75114e-10	4.95759e-12	959	1691	ENSG00000174738	ENST00000312521	5	0.552632	0.510016	43	0.0206134	-0.0244617	0.59247	validated	protein_coding	common	1.74261	0.259376
2348	RP11-64B16.2	RP11-64B16.2	gene	common	-0.0151117	0.536436	4.10107e-10	5.52363e-12	977	3279	ENSG00000213144	ENST00000392530	1	0.578947	0.756204	43	0.0293969	-0.0209168	0.58804	validated	processed_pseudogene	common	0.166758	1.83463
36138	UBN1	ENST00000587027	isoform	isoform.specific	-0.0261003	0.5384	4.15936e-10	5.83557e-12	980	10703	ENSG00000118900	ENST00000587027	9	0.611682	0.361138	43	0.0490553	-0.068162	0.805861	validated	protein_coding	isoform.specific	4.46352e-13	2
36157	TLE6	ENST00000482627	isoform	isoform.specific	-0.0308824	0.533346	4.91855e-10	7.16294e-12	1013	10674	ENSG00000104953	ENST00000482627	10	0.585461	0.660699	43	0.0455604	-0.148247	0.607266	validated	protein_coding	gene.specific	1.99586	0.00418144
36190	FUT8	ENST00000556292	isoform	isoform.specific	-0.0327386	0.53669	7.77286e-10	1.20395e-11	1078	10617	ENSG00000033170	ENST00000556292	14	0.602452	0.381136	43	0.00627768	-0.0826712	0.674959	validated	protein_coding	common	1.75899	0.242388
680	KRT8P8	KRT8P8	gene	common	-0.0878254	0.532161	2.52637e-09	4.41643e-11	1272	62	ENSG00000223940	ENST00000434750	1	0.552989	0.60882	43	0.00900166	-0.0474223	0.607539	validated	processed_pseudogene	isoform.specific	7.12749e-06	1.99999
6501	TMCO6	TMCO6	gene	gene.specific	0.0108512	0.533387	3.07169e-09	5.49901e-11	1301	40838	ENSG00000113119	ENST00000515265	12	0.587406	0.325686	43	0.0386754	0.0277057	0.603544	validated	protein_coding	isoform.specific	1.09681e-05	1.99999
36412	CLYBL	ENST00000339105	isoform	common	0.0105162	0.536406	8.25983e-09	1.7939e-10	1480	257	ENSG00000125246	ENST00000339105	7	0.562929	0.260752	43	0.0294359	0.0603792	0.589681	validated	protein_coding	common	1	1.00311
36445	RHPN2	ENST00000254260	isoform	common	-0.0111819	0.539652	1.18411e-08	2.68133e-10	1533	534	ENSG00000131941	ENST00000254260	7	0.596805	0.235451	43	5.07825e-05	-0.0346994	0.648559	validated	protein_coding	gene.specific	1.99984	0.000162011
4020	RP11-734K21.5	RP11-734K21.5	gene	gene.specific	-0.0122963	0.535431	1.34842e-08	2.77343e-10	1556	5734	ENSG00000261104	ENST00000565044	1	0.62442	0.412263	43	0.00656881	-0.0299745	0.630631	validated	lincRNA	common	0.362915	1.63943
36511	AC145343.2	ENST00000579629	isoform	isoform.specific	-0.0221019	0.532765	2.32068e-08	5.6848e-10	1659	10139	ENSG00000265055	ENST00000579629	2	0.568463	0.481465	43	0.0287853	-0.047895	0.624567	validated	lincRNA	common	1.75483	0.246571
36545	MKRN1	ENST00000255977	isoform	isoform.specific	-0.0118145	0.535209	3.15378e-08	8.02648e-10	1722	5033	ENSG00000133606	ENST00000255977	13	0.628759	0.0433822	43	0.0157831	-0.0336626	0.619048	validated	protein_coding	isoform.specific	0.0114369	1.98869
774	CLYBL	CLYBL	gene	common	0.00935572	0.53385	3.39269e-08	7.83486e-10	1737	257	ENSG00000125246	ENST00000339105	7	0.580827	0.156625	43	0.0167655	0.0570236	0.593577	validated	protein_coding	common	1	1.00311
36569	CALML5	ENST00000380332	isoform	common	-0.0051086	0.533456	3.94333e-08	1.03015e-09	1770	103	ENSG00000178372	ENST00000380332	1	0.572009	0.20858	43	0.00764994	-0.00980352	0.613739	validated	protein_coding	gene.specific	1.99994	6.65974e-05
36605	NUDT7	ENST00000564085	isoform	common	0.0265185	0.540277	4.9129e-08	1.33307e-09	1831	1205	ENSG00000140876	ENST00000564085	6	0.553708	0.383201	43	0.0265112	0.0301481	0.623549	validated	protein_coding	isoform.specific	0.0490054	1.95139
931	CALML5	CALML5	gene	common	-0.00504679	0.533386	6.01997e-08	1.48618e-09	1873	103	ENSG00000178372	ENST00000380332	1	0.572009	0.212111	43	0.00730599	-0.00958589	0.618243	validated	protein_coding	gene.specific	1.99994	6.65974e-05
2054	RALGPS1	RALGPS1	gene	common	-0.0154368	0.533992	7.84751e-08	2.01263e-09	1944	1760	ENSG00000136828	ENST00000472427	14	0.56297	0.750617	43	0.0134586	-0.0337514	0.574751	validated	protein_coding	common	1.43765	0.564669
807	RHPN2	RHPN2	gene	common	-0.0102085	0.538728	1.30485e-07	3.56612e-09	2067	534	ENSG00000131941	ENST00000254260	7	0.56203	0.290026	43	5.95173e-05	-0.0423317	0.669989	validated	protein_coding	gene.specific	1.99984	0.000162011
36816	FLYWCH1	ENST00000574985	isoform	isoform.specific	0.00982688	0.53646	2.41563e-07	7.98477e-09	2199	9719	ENSG00000059122	ENST00000574985	12	0.570818	0.215449	43	0.00582515	0.0339546	0.610188	validated	protein_coding	isoform.specific	2.89427e-15	2
1342	KRT18P11	KRT18P11	gene	common	-0.0326252	0.534974	2.96537e-07	8.60372e-09	2245	226	ENSG00000215089	ENST00000435214	1	0.57072	0.804728	43	0.0117266	-0.0427921	0.597778	validated	processed_pseudogene	common	0.964912	1.03898
36911	KRT8	ENST00000550170	isoform	common	-0.00470463	0.534907	5.00407e-07	1.78747e-08	2357	2298	ENSG00000170421	ENST00000550170	17	0.553639	0.773383	43	0.0181996	-0.0100163	0.595152	validated	protein_coding	gene.specific	2	7.90962e-11
36980	KRT18P11	ENST00000435214	isoform	common	-0.0324535	0.534767	8.36347e-07	3.15173e-08	2471	226	ENSG00000215089	ENST00000435214	1	0.57072	0.804516	43	0.0305863	-0.0402125	0.575556	validated	processed_pseudogene	common	0.964912	1.03898
804	RP11-98D18.9	RP11-98D18.9	gene	common	-0.0131132	0.537422	1.31361e-06	4.34568e-08	2568	1040	ENSG00000203288	ENST00000389897	2	0.597744	0.433637	43	0.0270252	-0.0355732	0.582503	validated	antisense	common	0.291783	1.70984
37039	DUSP6	ENST00000308385	isoform	common	0.00473889	0.536198	1.38602e-06	5.44872e-08	2589	3109	ENSG00000139318	ENST00000308385	5	0.60001	0.505537	43	0.0204249	0.012902	0.576438	validated	protein_coding	gene.specific	2	8.46461e-08
974	AC144568.2	AC144568.2	gene	common	-0.115249	0.539103	1.43577e-06	4.81651e-08	2604	762	ENSG00000253896	ENST00000522481	1	0.700359	0.0639734	43	0.0164489	-0.317028	0.575472	validated	lincRNA	common	1.46476	0.538133
37064	GNB2	ENST00000470354	isoform	isoform.specific	-0.00358703	0.539765	1.59473e-06	6.38108e-08	2630	9382	ENSG00000172354	ENST00000470354	13	0.553571	0.804559	43	0.040967	-0.00714226	0.607692	validated	protein_coding	common	1.47064	0.53168
37065	MRPL13	ENST00000306185	isoform	isoform.specific	0.00289787	0.532908	1.59476e-06	6.38903e-08	2631	4356	ENSG00000172172	ENST00000306185	7	0.612782	0.690969	43	0.0244858	0.0148649	0.580288	validated	protein_coding	isoform.specific	1.76356e-10	2
37078	NR1D2	ENST00000312521	isoform	common	-0.00841399	0.539472	1.7183e-06	6.94302e-08	2650	1691	ENSG00000174738	ENST00000312521	5	0.566729	0.404266	43	0.0274678	-0.020555	0.589026	validated	protein_coding	common	1.74261	0.259376
37096	KRT18P68	ENST00000392293	isoform	common	-0.183027	0.530855	1.98501e-06	8.12094e-08	2684	43	ENSG00000213100	ENST00000392293	1	0.598191	0.257018	43	0.025601	-0.105417	0.653846	validated	processed_pseudogene	common	2	2
7258	FRG1	FRG1	gene	gene.specific	0.00871686	0.53063	2.26451e-06	7.84744e-08	2714	40182	ENSG00000109536	ENST00000533157	7	0.62594	0.33859	43	0.0275799	0.0351846	0.600221	validated	protein_coding	isoform.specific	0.0090193	1.99112
1458	KRT18P68	KRT18P68	gene	common	-0.183163	0.530825	2.33398e-06	8.12094e-08	2727	43	ENSG00000213100	ENST00000392293	1	0.598191	0.257018	43	0.0289605	-0.10323	0.634286	validated	processed_pseudogene	common	2	2
37188	CAMK1D	ENST00000378845	isoform	isoform.specific	-0.0122203	0.535519	3.41812e-06	1.48664e-07	2834	7731	ENSG00000183049	ENST00000378845	3	0.608691	0.163693	43	0.0457884	-0.033505	0.638462	validated	protein_coding	common	1.87506	0.12581
3476	FUT8-AS1	FUT8-AS1	gene	gene.specific	-0.0110604	0.536026	4.01201e-06	1.4657e-07	2887	3416	ENSG00000276116	ENST00000621019	1	0.586466	0.268356	43	0.0116443	-0.0453188	0.597561	validated	antisense	common	0.622756	1.3809
22228	RP11-164J13.1	RP11-164J13.1	gene	gene.specific	0.0113776	0.531457	5.86575e-06	2.20719e-07	2993	54873	ENSG00000258461	ENST00000483208	3	0.559211	0.579123	43	0.0323325	0.0289657	0.554817	validated	processed_transcript	gene.specific	1	1e-05
37326	SACM1L	ENST00000418611	isoform	isoform.specific	0.00808242	0.531229	7.58767e-06	3.59391e-07	3063	5453	ENSG00000211456	ENST00000418611	13	0.645939	0.337033	43	0.00100202	0.0484657	0.570973	validated	protein_coding	isoform.specific	4.1383e-12	1
27804	CABLES2	CABLES2	gene	gene.specific	-0.00941511	0.529579	1.06688e-05	4.23903e-07	3154	60288	ENSG00000149679	ENST00000279101	2	0.553571	0.428314	43	0.0172849	-0.029325	0.635659	validated	protein_coding	common	0.868535	0.13251
37463	KIZ	ENST00000619189	isoform	isoform.specific	0.00759664	0.532354	1.74028e-05	8.91189e-07	3294	8907	ENSG00000088970	ENST00000619189	12	0.620301	0.111813	43	0.000387488	0.0410255	0.623244	validated	protein_coding	gene.specific	1	5.67875e-09
9828	AC093732.1	AC093732.1	gene	gene.specific	-0.0118324	0.530516	2.31969e-05	9.7896e-07	3373	42093	ENSG00000233845	ENST00000422201	1	0.596085	0.464995	43	0.044585	-0.107978	0.616858	validated	antisense	gene.specific	1	5.78884e-09
37611	CTD-2509G16.3	ENST00000555838	isoform	common	-0.0500247	0.529831	3.90758e-05	2.16332e-06	3551	1827	ENSG00000258878	ENST00000555838	1	0.65974	0.314728	43	0.0458463	-0.156269	0.69883	validated	processed_pseudogene	common	1	1
37650	CHKA	ENST00000525155	isoform	isoform.specific	-0.0155574	0.531827	4.7852e-05	2.70156e-06	3635	8642	ENSG00000110721	ENST00000525155	8	0.60461	0.353037	43	0.0360681	-0.0238494	0.673497	validated	protein_coding	gene.specific	1	1.91423e-11
3414	TAF9	TAF9	gene	gene.specific	0.00903598	0.529991	6.48601e-05	3.03516e-06	3735	2437	ENSG00000273841	ENST00000217893	8	0.554511	0.163527	43	0.0205966	0.0278214	0.574751	validated	protein_coding	gene.specific	0.999558	0.000448876
37730	EPHA1	ENST00000488068	isoform	isoform.specific	-0.0094709	0.530357	7.20722e-05	4.23074e-06	3771	8543	ENSG00000146904	ENST00000488068	7	0.571767	0.626866	43	0.00621903	-0.0539347	0.769481	validated	protein_coding	isoform.specific	2.50171e-10	1
7581	MTRNR2L12	MTRNR2L12	gene	gene.specific	-0.00541855	0.530632	9.11146e-05	4.4077e-06	3857	39362	ENSG00000269028	ENST00000600213	1	0.568609	0.198284	43	0.0447543	-0.0105131	0.580288	validated	protein_coding	common	0.772693	0.228483
1490	RPL6	RPL6	gene	common	0.0115209	0.543392	0.000170712	8.78516e-06	4087	1355	ENSG00000089009	ENST00000424576	13	0.555451	0.707116	43	0.0154999	0.0362311	0.576966	validated	protein_coding	gene.specific	0.998369	0.00165348
37904	CFAP45	ENST00000426543	isoform	common	-0.0162245	0.529536	0.000188118	1.19656e-05	4112	235	ENSG00000213085	ENST00000426543	6	0.578272	0.382059	43	0.00311011	-0.0879263	0.673516	validated	protein_coding	common	0.612278	0.389081
37960	RP4-697K14.15	ENST00000620908	isoform	common	-0.0417865	0.531083	0.000235059	1.53219e-05	4202	482	ENSG00000275812	ENST00000620908	1	0.564062	0.438858	43	0.00630907	-0.0696793	0.644955	validated	antisense	isoform.specific	1.31929e-07	1
1010	RP11-465B22.3	RP11-465B22.3	gene	common	-0.00476424	0.534775	0.000297779	1.60178e-05	4277	2377	ENSG00000217801	ENST00000394517	5	0.719925	0.0245291	43	0.00881635	-0.0409082	0.589147	validated	transcribed_unprocessed_pseudogene	isoform.specific	0.0288751	0.971358
5199	CACNG4	CACNG4	gene	gene.specific	-0.00251498	0.532434	0.000380002	2.08884e-05	4369	5220	ENSG00000075461	ENST00000262138	1	0.556391	0.660802	43	0.0209072	-0.0101224	0.576966	validated	protein_coding	gene.specific	0.997891	0.00213744
38056	STT3B	ENST00000423527	isoform	isoform.specific	-0.00790168	0.533825	0.000399243	2.70993e-05	4383	8079	ENSG00000163527	ENST00000423527	7	0.579887	0.374132	43	0.0454003	-0.0196837	0.615581	validated	protein_coding	common	0.0963617	0.904251
38159	TCTA	ENST00000273590	isoform	isoform.specific	0.0063479	0.526955	0.000603899	4.27193e-05	4570	7947	ENSG00000145022	ENST00000273590	6	0.636278	0.137026	43	0.0071514	0.0342764	0.611296	validated	protein_coding	isoform.specific	1.29806e-12	1
38196	FHL3	ENST00000477194	isoform	isoform.specific	0.0100371	0.53247	0.000686419	4.92693e-05	4633	7901	ENSG00000183386	ENST00000477194	5	0.573805	0.198166	43	0.0272001	0.0203335	0.575548	validated	protein_coding	isoform.specific	2.12028e-13	1
38329	RP11-486M23.2	ENST00000522028	isoform	isoform.specific	-0.0922488	0.525217	0.00117133	8.84466e-05	4894	7710	ENSG00000253182	ENST00000522028	1	0.677293	0.5508	43	0.0316111	-0.147909	0.745	validated	lincRNA	common	0.602166	0.399794
38463	GPRC5B	ENST00000566822	isoform	isoform.specific	-0.156455	0.532145	0.0018339	0.000145372	5125	7541	ENSG00000167191	ENST00000566822	8	0.592398	0.653191	43	0.0423899	-0.419074	0.717532	validated	protein_coding	isoform.specific	7.00571e-06	0.999993
1441	MBD6	MBD6	gene	common	0.0129817	0.536083	0.00196655	0.000127469	5155	2504	ENSG00000166987	ENST00000552255	14	0.588346	0.124977	43	0.0410918	0.0323531	0.602436	validated	protein_coding	gene.specific	1	2.00475e-12
9705	LOC440461	LOC440461	gene	gene.specific	-0.0258422	0.53363	0.00204873	0.000133198	5176	40167	ENSG00000267472	ENST00000589904	1	0.573165	0.361948	43	0.040295	-0.0330787	0.68254	validated	processed_pseudogene	common	0.201163	0.802735
9646	Y_RNA	Y_RNA	gene	gene.specific	-0.0158136	0.527298	0.00234041	0.00015446	5248	190	ENSG00000200788	ENST00000363918	1	0.562102	0.614602	43	0.0228704	-0.0818754	0.616541	validated	misc_RNA	isoform.specific	1.39255e-12	1
38576	SOX2	ENST00000325404	isoform	common	-0.0024794	0.527535	0.00273715	0.000225651	5343	188	ENSG00000181449	ENST00000325404	1	0.577068	0.376096	43	0.0255766	-0.0182562	0.614081	validated	protein_coding	common	1	1
1973	CTD-2509G16.3	CTD-2509G16.3	gene	common	-0.0328711	0.526739	0.00289113	0.000196241	5378	1827	ENSG00000258878	ENST00000555838	1	0.666565	0.31429	43	0.0458463	-0.156269	0.69883	validated	processed_pseudogene	common	1	1
2938	SOX2	SOX2	gene	common	-0.00256794	0.528359	0.00380788	0.000265626	5531	188	ENSG00000181449	ENST00000325404	1	0.577068	0.379745	43	0.0258451	-0.0182076	0.597701	validated	protein_coding	common	1	1
38778	BCAS1	ENST00000422805	isoform	isoform.specific	-0.146485	0.528159	0.00496572	0.000437704	5679	7159	ENSG00000064787	ENST00000422805	3	0.550649	0.945803	43	0.044403	-0.0903064	0.609524	validated	protein_coding	common	0.419785	0.581579
38782	BLOC1S3	ENST00000587722	isoform	isoform.specific	0.010439	0.529494	0.00498035	0.000439368	5683	5810	ENSG00000189114	ENST00000587722	4	0.581767	0.440371	43	0.0497155	0.0283941	0.562569	validated	protein_coding	common	0.098693	0.901982
1401	DUSP6	DUSP6	gene	common	0.00376153	0.535086	0.00511825	0.000366082	5698	3109	ENSG00000139318	ENST00000308385	5	0.582707	0.676846	43	0.0364725	0.0097357	0.55814	validated	protein_coding	gene.specific	1	4.2323e-08
38849	ARRB2	ENST00000571791	isoform	common	0.0575132	0.528401	0.00652618	0.000588012	5822	1505	ENSG00000141480	ENST00000571791	17	0.565789	0.605728	43	0.0259094	0.222848	0.616833	validated	protein_coding	gene.specific	0.985109	0.0150403
23582	RP11-482M8.1	RP11-482M8.1	gene	gene.specific	0.0243508	0.531583	0.00980125	0.000745861	6060	53160	ENSG00000260750		1	0.56109	0.295066	43	0.00321233	0.180725	0.543333	validated	lincRNA	gene.specific

## Sheet: paclitaxel
	symbol	biomarker.id	type	specificity	estimate	cindex	fdr	pvalue	rank	delta.rank	gene.id	transcript.id	isoforms.no	breast	breast_pvalue	gray.n	gray.pvalue	gray.estimate	gray.effect.size	validation.stat	biotype	gray.specificity	gray.isoform.specific.test.pvalue	gray.gene.specific.test.pvalue
2230	TOP1MT	TOP1MT	gene	gene.specific	0.0497814	0.618504	2.08938e-13	1.17256e-17	2	37866	ENSG00000184428	ENST00000522043	11	0.658301	0.0756452	42	0.0187246	0.0388633	0.61324	validated	protein_coding	gene.specific	4	2.43288e-06
35640	LRP2	ENST00000491228	isoform	isoform.specific	-0.743153	0.606785	9.38996e-13	5.26963e-17	4	1011	ENSG00000081479	ENST00000491228	2	0.678713	0.200588	42	0.0477957	-0.841437	0.688312	validated	protein_coding	gene.specific	3.99343	0.00664432
87	RPL36A	RPL36A	gene	common	0.0514202	0.612484	1.0363e-12	8.72359e-17	5	181	ENSG00000241343	ENST00000614077	10	0.650579	0.0966708	42	0.0443211	0.0433224	0.587689	validated	protein_coding	gene.specific	4	4.37406e-14
35641	RPS18	ENST00000496813	isoform	common	0.0467616	0.613851	1.40308e-12	1.18111e-16	6	366	ENSG00000231500	ENST00000496813	8	0.650579	0.0680944	42	0.00995612	0.0239654	0.680604	validated	protein_coding	common	0.400855	3.60227
34182	RPL36A-HNRNPH2	RPL36A-HNRNPH2	gene	gene.specific	0.0520517	0.60796	3.27535e-12	4.59531e-16	9	69811	ENSG00000257529	ENST00000409170	2	0.637066	0.127297	42	0.0430745	0.051224	0.587689	validated	protein_coding	gene.specific	4	7.72281e-17
4430	RPS10-NUDT3	RPS10-NUDT3	gene	gene.specific	0.0552475	0.607035	1.25062e-11	2.45647e-15	12	40056	ENSG00000270800	ENST00000605528	1	0.573359	0.412785	42	0.000518904	0.0929887	0.671312	validated	protein_coding	gene.specific	3.99759	0.00244345
35646	NUDT1	ENST00000356714	isoform	common	0.0326965	0.609767	4.11155e-11	1.12671e-14	16	104	ENSG00000106268	ENST00000356714	9	0.610039	0.148784	42	0.00699642	0.0400034	0.628339	validated	protein_coding	common	0.940185	3.06475
32	RPS9	RPS9	gene	common	0.0591272	0.604882	9.89974e-11	3.33343e-14	23	47	ENSG00000170889	ENST00000302907	13	0.581081	0.208315	42	0.0036979	0.0770442	0.620209	validated	protein_coding	gene.specific	4	1.73264e-07
12	RPL10A	RPL10A	gene	common	0.0743518	0.616535	1.79663e-10	7.3357e-14	28	4	ENSG00000198755	ENST00000478340	5	0.644788	0.255253	42	0.00369676	0.0895548	0.639954	validated	protein_coding	gene.specific	4	1.44044e-16
12867	RPS8	RPS8	gene	gene.specific	0.0405752	0.604239	1.79663e-10	8.06613e-14	30	48475	ENSG00000142937	ENST00000396651	7	0.69305	0.0228236	42	0.00180987	0.0787104	0.659698	validated	protein_coding	gene.specific	4	4.47054e-08
16	RPL12	RPL12	gene	common	0.0517797	0.609865	1.88217e-10	8.97828e-14	31	6	ENSG00000197958	ENST00000361436	5	0.658301	0.0670155	42	0.00302961	0.0827104	0.628339	validated	protein_coding	common	3.57614	0.432799
4370	TICRR	TICRR	gene	gene.specific	0.0692654	0.608505	5.56063e-10	3.12062e-13	35	39973	ENSG00000140534	ENST00000560985	3	0.586873	0.437667	42	0.0237056	0.0715624	0.592334	validated	protein_coding	common	0.870185	3.13386
369	ELMO2	ELMO2	gene	gene.specific	-0.0543238	0.604009	6.81821e-10	4.01769e-13	36	620	ENSG00000062598	ENST00000487583	17	0.625483	0.0511134	42	0.0261659	-0.062523	0.600465	validated	protein_coding	gene.specific	4	2.32776e-17
35654	RPL12	ENST00000361436	isoform	common	0.0477597	0.608053	6.82992e-10	3.15369e-13	37	6	ENSG00000197958	ENST00000361436	5	0.669884	0.0641414	42	0.00485032	0.079634	0.622532	validated	protein_coding	common	3.57614	0.432799
35658	ORMDL3	ENST00000304046	isoform	common	-0.0360568	0.60629	8.39689e-10	4.71233e-13	41	189	ENSG00000172057	ENST00000304046	6	0.61583	0.41519	42	0.0403939	-0.0241613	0.628339	validated	protein_coding	isoform.specific	0.000401012	3.99961
33682	SNORA17	SNORA17	gene	gene.specific	0.0483832	0.603289	3.90001e-09	3.17359e-12	53	3176	ENSG00000281808		1	0.563707	0.595011	42	0.0184253	0.0650532	0.619048	validated	snoRNA	gene.specific
534	RPL18	RPL18	gene	gene.specific	0.0401105	0.606005	4.01301e-09	3.45133e-12	54	887	ENSG00000063177	ENST00000551749	16	0.617761	0.209055	42	0.000302053	0.089077	0.660859	validated	protein_coding	gene.specific	3.99963	0.000378747
33681	SNORA17A	SNORA17A	gene	gene.specific	0.0483836	0.603082	4.01301e-09	3.49075e-12	55	69264	ENSG00000274998		1	0.565637	0.594564	42	0.0183684	0.0651232	0.620209	validated	snoRNA	gene.specific
19023	DUT	DUT	gene	gene.specific	0.0584772	0.608421	6.44434e-09	6.04006e-12	58	54603	ENSG00000128951	ENST00000559416	11	0.594595	0.371946	42	0.0339463	0.0493141	0.601626	validated	protein_coding	gene.specific	3.99454	0.00552684
35666	SNRPB	ENST00000474384	isoform	common	0.0474032	0.60651	9.77245e-09	7.678e-12	63	1	ENSG00000125835	ENST00000474384	3	0.552124	0.379664	42	0.0270253	0.0274942	0.625731	validated	protein_coding	common	0.981068	3.02407
35667	ENPP7P3	ENST00000509123	isoform	isoform.specific	-1.17044	0.599537	1.11717e-08	9.09083e-12	65	961	ENSG00000248618	ENST00000509123	1	0.611504	0.0597496	42	0.00856872	-0.397533	0.795455	validated	processed_pseudogene	common	4	4
7512	RP11-849F2.7	RP11-849F2.7	gene	gene.specific	0.0380402	0.601957	1.44205e-08	1.49717e-11	66	43084	ENSG00000263809	ENST00000582471	1	0.57722	0.352049	42	0.0291968	0.0336257	0.615563	validated	protein_coding	common	3.87514	0.127115
35670	RPS9	ENST00000302907	isoform	common	0.0462874	0.600171	1.69773e-08	1.52443e-11	70	47	ENSG00000170889	ENST00000302907	13	0.573359	0.284557	42	0.00412013	0.0747803	0.619048	validated	protein_coding	gene.specific	4	1.73264e-07
23458	SNRPD2	SNRPD2	gene	gene.specific	0.0523816	0.602101	2.78274e-08	3.20142e-11	75	59021	ENSG00000125743	ENST00000590212	7	0.567568	0.278822	42	0.0158593	0.0811608	0.612079	validated	protein_coding	common	1.41054	2.59457
20950	SNORD65	SNORD65	gene	gene.specific	0.0428688	0.605949	3.44095e-08	4.24833e-11	79	11397	ENSG00000277512		1	0.687259	0.130607	42	0.0025876	0.0680518	0.652729	validated	snoRNA	gene.specific
35674	RPSAP58	ENST00000484897	isoform	common	0.0235148	0.601841	4.24582e-08	4.34361e-11	80	3	ENSG00000225178	ENST00000484897	1	0.640927	0.0985346	42	0.000796733	0.0687342	0.657375	validated	processed_pseudogene	common	4	4
36	RPSAP58	RPSAP58	gene	common	0.025145	0.60295	4.58474e-08	5.78913e-11	83	3	ENSG00000225178	ENST00000484897	1	0.640927	0.138725	42	0.000794178	0.0687976	0.657375	validated	processed_pseudogene	common	4	4
14	RPL7A	RPL7A	gene	common	0.0526588	0.606477	7.75196e-08	1.02234e-10	86	59	ENSG00000148303	ENST00000315731	9	0.557915	0.6466	42	0.0363931	0.0555354	0.590012	validated	protein_coding	isoform.specific	2.39176e-07	4
125	MED30	MED30	gene	common	0.048685	0.603414	1.27421e-07	1.71621e-10	90	165	ENSG00000164758	ENST00000297347	4	0.610039	0.132332	42	0.00307621	0.0748935	0.634146	validated	protein_coding	gene.specific	3.99997	3.43279e-05
55	AP000711.1	AP000711.1	gene	common	-0.579754	0.599669	2.27935e-07	3.32584e-10	97	28	ENSG00000279586	ENST00000624964	1	0.741203	0.519344	42	0.024698	-1.57806	0.748718	validated	TEC	common	4	4
366	SNHG3	SNHG3	gene	gene.specific	0.044996	0.603532	2.5853e-07	3.8448e-10	98	551	ENSG00000242125	ENST00000437681	3	0.586873	0.199434	42	9.96701e-06	0.0944802	0.723577	validated	sense_intronic	gene.specific	4	7.01994e-14
19674	SNORA10	SNORA10	gene	gene.specific	0.0427003	0.599761	2.71987e-07	4.12124e-10	99	55213	ENSG00000206811		1	0.579151	0.56602	42	0.000297993	0.0792558	0.655052	validated	snoRNA	gene.specific
30192	ATP6V1G2-DDX39B	ATP6V1G2-DDX39B	gene	gene.specific	0.0746953	0.602782	3.33935e-07	5.15361e-10	102	65728	ENSG00000254870	ENST00000475917	2	0.567568	0.378893	42	0.00101909	0.13797	0.665505	validated	protein_coding	gene.specific	2	2e-05
56	RPL36	RPL36	gene	common	0.045994	0.602264	4.58488e-07	7.33313e-10	104	23	ENSG00000130255	ENST00000347512	8	0.57529	0.274519	42	0.00935174	0.0535527	0.619048	validated	protein_coding	common	1.87015	0.131166
19162	KIAA0101	KIAA0101	gene	gene.specific	0.0396198	0.602797	7.79691e-07	1.53146e-09	123	54677	ENSG00000166803	ENST00000300035	9	0.554054	0.508275	42	0.0237197	0.0497046	0.602787	validated	protein_coding	gene.specific	2	5.38668e-07
35693	AP000711.1	ENST00000624964	isoform	common	-0.591146	0.597757	8.27075e-07	1.27642e-09	125	28	ENSG00000279586	ENST00000624964	1	0.748598	0.566823	42	0.024698	-1.57806	0.748718	validated	TEC	common	2	2
35694	RPL36	ENST00000347512	isoform	common	0.0439609	0.600725	8.7917e-07	1.40282e-09	127	23	ENSG00000130255	ENST00000347512	8	0.563707	0.307108	42	0.00150564	0.0482741	0.632985	validated	protein_coding	common	1.87015	0.131166
97	WASF5P	WASF5P	gene	common	-0.201802	0.593686	1.11064e-06	2.24384e-09	129	70	ENSG00000231402	ENST00000428639	1	0.647963	0.11183	42	0.00247521	-0.342805	0.759834	validated	processed_pseudogene	gene.specific	2	1.85395e-06
339	RP11-46H11.11	RP11-46H11.11	gene	gene.specific	-0.122461	0.60188	2.21826e-06	4.85506e-09	144	455	ENSG00000278949	ENST00000623177	1	0.633205	0.078777	42	0.0011086	-0.310363	0.646922	validated	TEC	isoform.specific	3.76173e-07	2
34174	TIMM8A	TIMM8A	gene	gene.specific	0.047858	0.598686	2.30983e-06	5.18509e-09	146	69666	ENSG00000126953	ENST00000372902	2	0.598456	0.396256	42	0.000426278	0.13578	0.66899	validated	protein_coding	common	1.56336	0.438974
118	ORC1	ORC1	gene	common	0.0657533	0.622897	2.43699e-06	5.6757e-09	149	94	ENSG00000085840	ENST00000371566	2	0.596525	0.119176	42	0.000182391	0.0919677	0.68525	validated	protein_coding	gene.specific	2	6.88044e-12
80	GAS5	GAS5	gene	common	0.0319449	0.599955	2.48665e-06	5.93089e-09	152	23	ENSG00000234741	ENST00000456812	29	0.6139	0.220488	42	0.0224761	0.052195	0.599303	validated	processed_transcript	gene.specific	2	4.32015e-13
260	MAGED2	MAGED2	gene	common	-0.0445175	0.61069	2.80128e-06	6.75992e-09	156	311	ENSG00000102316	ENST00000375058	13	0.650579	0.0483217	42	1.75825e-05	-0.0627523	0.711963	validated	protein_coding	common	1.29337	0.710268
224	KLHDC9	KLHDC9	gene	common	-0.037175	0.603679	4.5771e-06	1.20727e-08	172	238	ENSG00000162755	ENST00000490724	8	0.644788	0.0518504	42	0.000459014	-0.0545925	0.671329	validated	protein_coding	isoform.specific	9.12115e-13	2
35726	RPSA	ENST00000443003	isoform	isoform.specific	0.0422279	0.598281	1.31839e-05	3.25545e-08	187	607	ENSG00000168028	ENST00000443003	8	0.583012	0.154076	42	0.0183016	0.0312589	0.652729	validated	protein_coding	isoform.specific	0.00439186	1.99567
269	RPL5	RPL5	gene	common	0.0586168	0.608265	1.36391e-05	3.82713e-08	188	291	ENSG00000122406	ENST00000470843	5	0.617761	0.175473	42	0.000920369	0.083068	0.659698	validated	protein_coding	gene.specific	2	1.21174e-16
35735	WASF5P	ENST00000428639	isoform	common	-0.1926	0.592466	1.84834e-05	5.03084e-08	199	70	ENSG00000231402	ENST00000428639	1	0.647963	0.112326	42	0.0027027	-0.339285	0.749451	validated	processed_pseudogene	gene.specific	2	1.85395e-06
374	CDCA4	CDCA4	gene	gene.specific	0.0481629	0.599422	1.94401e-05	5.67307e-08	201	461	ENSG00000170779	ENST00000336219	2	0.611969	0.335674	42	1.35744e-05	0.0900252	0.70964	validated	protein_coding	gene.specific	2	3.79287e-09
34124	RPS4X	RPS4X	gene	gene.specific	0.0542389	0.605936	2.04433e-05	6.13793e-08	204	69558	ENSG00000198034	ENST00000373626	5	0.584942	0.49196	42	0.0358776	0.0488514	0.592334	validated	protein_coding	common	0.248469	1.75329
600	SNHG1	SNHG1	gene	gene.specific	0.046476	0.59797	2.06358e-05	6.25362e-08	205	36033	ENSG00000255717	ENST00000539975	25	0.602317	0.156149	42	0.0265015	0.0338197	0.616725	validated	processed_transcript	gene.specific	2	1.02396e-14
61	GMNN	GMNN	gene	common	0.0497748	0.60095	2.37986e-05	7.34567e-08	209	72	ENSG00000112312	ENST00000356509	7	0.617761	0.109704	42	3.38685e-05	0.112978	0.715447	validated	protein_coding	gene.specific	2	8.48148e-18
105	C18orf32	C18orf32	gene	common	-0.0484783	0.605485	2.38421e-05	7.49289e-08	210	12	ENSG00000177576	ENST00000318240	3	0.565637	0.421996	42	0.0255381	-0.0443652	0.601626	validated	protein_coding	gene.specific	1.98045	0.0198278
342	IMPDH2	IMPDH2	gene	gene.specific	0.0412652	0.601167	2.38421e-05	7.47833e-08	211	392	ENSG00000178035	ENST00000491610	12	0.590734	0.12338	42	0.00174518	0.0787825	0.631823	validated	protein_coding	gene.specific	2	1.27087e-12
35741	HMGN4	ENST00000377575	isoform	isoform.specific	0.0422768	0.596616	3.12783e-05	9.03996e-08	219	841	ENSG00000182952	ENST00000377575	2	0.648649	0.100812	42	0.0276328	0.0457612	0.609756	validated	protein_coding	isoform.specific	0.00473404	1.99533
306	MCM7	MCM7	gene	gene.specific	0.0511781	0.60384	5.17822e-05	1.77267e-07	233	303	ENSG00000166508	ENST00000303887	13	0.600386	0.335366	42	0.00106767	0.0802303	0.653891	validated	protein_coding	gene.specific	2	1.21786e-08
35750	KIAA1324	ENST00000464345	isoform	isoform.specific	-1.6028	0.597307	5.38741e-05	1.70354e-07	234	831	ENSG00000116299	ENST00000464345	12	0.623211	0.172587	42	0.010827	-0.870435	0.668016	validated	protein_coding	isoform.specific	0.00142203	1.9986
137	SDHAF3	SDHAF3	gene	common	0.0357074	0.605955	5.40986e-05	1.86719e-07	236	39	ENSG00000196636	ENST00000479853	4	0.619691	0.144453	42	0.00423316	0.0430708	0.65119	validated	protein_coding	gene.specific	1.99995	5.43169e-05
35756	ORC1	ENST00000371566	isoform	common	0.0763481	0.617273	7.16531e-05	2.37249e-07	243	94	ENSG00000085840	ENST00000371566	2	0.588803	0.214944	42	0.00880316	0.0456418	0.624521	validated	protein_coding	gene.specific	2	6.88044e-12
35757	SCGB2A1	ENST00000244930	isoform	common	-0.0343421	0.597163	7.36426e-05	2.45902e-07	245	214	ENSG00000124939	ENST00000244930	1	0.663684	0.100696	42	0.0260463	-0.032272	0.618687	validated	protein_coding	gene.specific	1.99947	0.000535398
316	MAGOH	MAGOH	gene	gene.specific	0.0522475	0.595119	7.66601e-05	2.7964e-07	251	303	ENSG00000162385	ENST00000371470	4	0.583012	0.482498	42	0.0096583	0.0729586	0.632985	validated	protein_coding	common	1.66255	0.340174
35763	MED30	ENST00000297347	isoform	common	0.0438055	0.600385	8.19754e-05	2.88611e-07	255	165	ENSG00000164758	ENST00000297347	4	0.617761	0.121491	42	0.0145603	0.0528683	0.617886	validated	protein_coding	gene.specific	1.99998	1.7164e-05
35765	SCUBE2	ENST00000519535	isoform	isoform.specific	-0.595862	0.598388	8.48428e-05	3.04304e-07	257	705	ENSG00000175356	ENST00000519535	6	0.588355	0.432022	42	0.000413851	-0.543601	0.802817	validated	protein_coding	common	0.390551	1.61137
35775	SDHAF3	ENST00000479853	isoform	common	0.0595935	0.607082	0.000123432	4.74497e-07	275	39	ENSG00000196636	ENST00000479853	4	0.623828	0.129241	42	0.0398717	0.0858963	0.609091	validated	protein_coding	gene.specific	1.99995	5.43169e-05
5560	NEAT1_3	NEAT1_3	gene	gene.specific	-0.0135734	0.59683	0.000181702	7.39289e-07	291	40907	ENSG00000277599	ENST00000613347	1	0.569498	0.270382	42	0.0345973	-0.0400783	0.592334	validated	misc_RNA	common	0.528441	1.47395
22678	MARCH2	MARCH2	gene	gene.specific	-0.0547493	0.599149	0.000214722	8.85687e-07	297	58019	ENSG00000099785	ENST00000381035	8	0.586873	0.315032	42	0.0187296	-0.0679107	0.614402	validated	protein_coding	gene.specific	2	9.1988e-16
35819	UHRF2	ENST00000485617	isoform	isoform.specific	0.0246049	0.604537	0.000884179	4.49061e-06	344	767	ENSG00000147854	ENST00000485617	13	0.555283	0.342686	42	0.0392591	0.0621335	0.642857	validated	protein_coding	common	0.341157	1.66085
35821	HS3ST6	ENST00000454677	isoform	isoform.specific	-0.122115	0.596113	0.000907579	4.66039e-06	346	420	ENSG00000162040	ENST00000454677	1	0.671454	0.409632	42	0.00528838	-0.0780734	0.720657	validated	protein_coding	gene.specific	2	5.42976e-10
1030	RP11-80A15.1	RP11-80A15.1	gene	gene.specific	-0.133911	0.59581	0.000922152	4.24359e-06	347	36321	ENSG00000258744	ENST00000555109	1	0.597617	0.479414	42	0.0147973	-0.16912	0.632388	validated	antisense	common	1.16046	0.842583
35827	RPS12	ENST00000484616	isoform	isoform.specific	0.0348244	0.603239	0.00111368	5.90619e-06	358	758	ENSG00000112306	ENST00000484616	2	0.65444	0.0680507	42	0.00769668	0.0551738	0.61324	validated	protein_coding	gene.specific	2	5.30222e-09
3	RPS18	RPS18	gene	common	0.047205	0.603377	0.00133726	6.5666e-06	372	366	ENSG00000231500	ENST00000496813	8	0.660232	0.0799633	42	0.000554282	0.0843903	0.678281	validated	protein_coding	common	0.200427	1.80114
254	FAM174A	FAM174A	gene	common	-0.0340275	0.595424	0.00176883	8.83472e-06	386	67	ENSG00000174132	ENST00000312637	3	0.600386	0.285386	42	0.00443878	-0.0720148	0.632985	validated	protein_coding	common	1.60133	0.402176
35848	RPS20	ENST00000518875	isoform	isoform.specific	0.0215018	0.596075	0.00186837	1.10096e-05	388	744	ENSG00000008988	ENST00000518875	12	0.569498	0.463627	42	0.0202916	0.0436947	0.598142	validated	protein_coding	isoform.specific	0.0141644	1.98598
435	DNAJB2	DNAJB2	gene	gene.specific	-0.0414237	0.604887	0.00207424	1.04766e-05	393	368	ENSG00000135924	ENST00000392086	18	0.633205	0.12015	42	0.000198663	-0.105503	0.680604	validated	protein_coding	gene.specific	2	5.76761e-18
35856	ENPP5	ENST00000230565	isoform	isoform.specific	-0.0441896	0.596329	0.00221783	1.35666e-05	399	740	ENSG00000112796	ENST00000230565	3	0.691822	0.0396415	42	0.00134443	-0.0646037	0.688172	validated	protein_coding	gene.specific	1.97199	0.0282584
35857	SCGB1D2	ENST00000244926	isoform	isoform.specific	-0.0342141	0.595753	0.00223757	1.37502e-05	401	739	ENSG00000124935	ENST00000244926	1	0.668701	0.226723	42	0.0423451	-0.0199529	0.637363	validated	protein_coding	gene.specific	2	1.68451e-07
944	RPL14	RPL14	gene	gene.specific	0.0380234	0.596968	0.00225682	1.15887e-05	402	36180	ENSG00000188846	ENST00000396203	9	0.581081	0.385069	42	0.00278924	0.0759651	0.642276	validated	protein_coding	gene.specific	2	3.29415e-16
35862	KLHDC9	ENST00000490724	isoform	common	-0.0489054	0.602532	0.00259138	1.62879e-05	410	238	ENSG00000162755	ENST00000490724	8	0.653212	0.0897534	42	0.00243574	-0.0618871	0.71386	validated	protein_coding	isoform.specific	9.12115e-13	2
271	ARL1	ARL1	gene	common	-0.0504147	0.593477	0.00260129	1.36495e-05	412	70	ENSG00000120805	ENST00000261636	11	0.629344	0.102997	42	0.00640275	-0.049548	0.636469	validated	protein_coding	gene.specific	1.99998	2.17737e-05
30385	BYSL	BYSL	gene	gene.specific	0.0468988	0.596739	0.0028321	1.49401e-05	415	65608	ENSG00000112578	ENST00000230340	5	0.559846	0.622103	42	0.00017371	0.0946458	0.68525	validated	protein_coding	gene.specific	1.9993	0.000715337
15740	PLCB3	PLCB3	gene	gene.specific	0.0493556	0.605088	0.00341296	1.84831e-05	424	50954	ENSG00000149782	ENST00000540288	4	0.573359	0.129311	42	0.0151606	0.0608327	0.61324	validated	protein_coding	gene.specific	1.99994	5.81509e-05
35876	EPB41L4A	ENST00000305368	isoform	isoform.specific	-0.110959	0.595203	0.00404149	2.69902e-05	432	720	ENSG00000129595	ENST00000305368	9	0.612306	0.221528	42	0.0172549	-0.103562	0.614493	validated	protein_coding	common	0.877494	1.1253
15722	SNORD30	SNORD30	gene	gene.specific	0.0315634	0.594648	0.00431922	2.37546e-05	439	50921	ENSG00000277846		1	0.604247	0.113745	42	0.037389	0.0339515	0.587689	validated	snoRNA	gene.specific
35887	ITPRIP	ENST00000337478	isoform	isoform.specific	0.0305921	0.595926	0.00459979	3.21384e-05	445	328	ENSG00000148841	ENST00000337478	2	0.640107	0.0886654	42	0.000126247	0.0506186	0.692857	validated	protein_coding	gene.specific	1.96481	0.0355231
35889	RPL14P1	ENST00000484568	isoform	isoform.specific	0.0426115	0.597398	0.0046519	3.27635e-05	447	343	ENSG00000139239	ENST00000484568	1	0.592664	0.172116	42	0.0219686	0.0541022	0.622532	validated	processed_pseudogene	common	0.648127	1.35703
35892	FAM174A	ENST00000312637	isoform	common	-0.0342183	0.595819	0.0049668	3.55724e-05	453	67	ENSG00000174132	ENST00000312637	3	0.590734	0.29729	42	0.003835	-0.0588122	0.640698	validated	protein_coding	common	1.60133	0.402176
119	SCGB2A1	SCGB2A1	gene	common	-0.0339636	0.596361	0.00509469	2.87343e-05	459	214	ENSG00000124939	ENST00000244930	1	0.66851	0.0960244	42	0.0123127	-0.0357674	0.604138	validated	protein_coding	gene.specific	1.99947	0.000535398
9148	SNORA11	SNORA11	gene	gene.specific	-0.0864502	0.601624	0.00532029	3.07531e-05	464	2574	ENSG00000221716	ENST00000408789	1	0.619691	0.0745695	42	0.00844461	-0.103993	0.622078	validated	snoRNA	gene.specific	2	1.43814e-17
35898	MAGED2	ENST00000375058	isoform	common	-0.0416382	0.606563	0.00559546	4.08221e-05	467	311	ENSG00000102316	ENST00000375058	13	0.642857	0.0832264	42	7.59849e-05	-0.0520755	0.695703	validated	protein_coding	common	1.29337	0.710268
35904	RP5-1065J22.8	ENST00000608574	isoform	isoform.specific	-0.0992933	0.594293	0.00598891	4.47009e-05	475	691	ENSG00000273382	ENST00000608574	1	0.619691	0.293624	42	0.0168468	-0.153034	0.623693	validated	antisense	common	1.85058	0.150615
29031	CCDC152	CCDC152	gene	gene.specific	-0.0183421	0.594933	0.00656598	3.88749e-05	480	64189	ENSG00000198865	ENST00000361970	2	0.673745	0.021374	42	0.00367671	-0.0338997	0.643438	validated	protein_coding	gene.specific	1	1e-05
35909	ARL1	ENST00000261636	isoform	common	-0.0535074	0.5975	0.00674263	5.12726e-05	482	70	ENSG00000120805	ENST00000261636	11	0.604247	0.095986	42	0.00907733	-0.0470538	0.623693	validated	protein_coding	gene.specific	0.999989	1.08868e-05
25381	DTYMK	DTYMK	gene	gene.specific	0.0482436	0.594913	0.00722681	4.31929e-05	490	60529	ENSG00000168393	ENST00000305784	7	0.554054	0.791501	42	0.00387184	0.0869421	0.634146	validated	protein_coding	gene.specific	0.980237	0.0200125
35923	AGR3	ENST00000402239	isoform	isoform.specific	-0.147101	0.591154	0.008229	6.5808e-05	499	681	ENSG00000173467	ENST00000402239	4	0.675175	0.0703852	42	0.0101485	-0.650123	0.678404	validated	protein_coding	gene.specific	0.955537	0.0448073
458	NMRAL2P	NMRAL2P	gene	gene.specific	0.0230362	0.597766	0.00863687	5.21052e-05	503	297	ENSG00000171658	ENST00000441600	7	0.565637	0.171787	42	0.0396337	0.0384595	0.633578	validated	transcribed_unprocessed_pseudogene	gene.specific	1	4.08153e-16

## Sheet: AZD6244
	symbol	biomarker.id	type	specificity	estimate	cindex	fdr	pvalue	rank	delta.rank	gene.id	transcript.id	isoforms.no	breast	breast_pvalue	gray.n	gray.pvalue	gray.estimate	gray.effect.size	validation.stat	biotype	gray.specificity	gray.isoform.specific.test.pvalue	gray.gene.specific.test.pvalue
382	SH3TC2	SH3TC2	gene	gene.specific	0.0331038	0.620606	4.34251e-09	4.87403e-13	10	36010	ENSG00000169247	ENST00000503071	10	0.632555	0.0111314	42	2.63061e-06	0.0977013	0.694541	validated	protein_coding	gene.specific	0.992042	0.00803723
35649	KIAA1324	ENST00000490758	isoform	isoform.specific	-0.0369372	0.612644	7.17463e-09	2.21452e-12	15	385	ENSG00000116299	ENST00000490758	12	0.710642	0.133591	42	0.00636918	-0.0878081	0.795455	validated	protein_coding	isoform.specific	1.07759e-13	1
35652	CLDN1	ENST00000295522	isoform	common	0.00995341	0.61451	7.09014e-08	2.78528e-11	18	29	ENSG00000163347	ENST00000295522	2	0.664687	0.0962809	42	0.00062349	0.0216325	0.688378	validated	protein_coding	isoform.specific	4.62577e-14	1
35657	HES2	ENST00000377834	isoform	isoform.specific	0.0376578	0.61727	2.26076e-07	1.2053e-10	23	384	ENSG00000069812	ENST00000377834	6	0.635556	0.0526829	42	1.60872e-06	0.0761956	0.764835	validated	protein_coding	isoform.specific	6.10872e-06	0.999994
35672	CLSTN2	ENST00000458420	isoform	isoform.specific	-0.0175231	0.613625	2.51799e-06	2.40226e-09	43	373	ENSG00000158258	ENST00000458420	2	0.638712	0.28106	42	0.0425772	-0.0216688	0.684343	validated	protein_coding	common	0.39893	0.602503
26513	EOGT	EOGT	gene	gene.specific	0.0288249	0.616257	3.27033e-06	1.00942e-09	46	62105	ENSG00000163378	ENST00000383701	10	0.569703	0.45335	42	0.00421227	0.043501	0.664344	validated	protein_coding	isoform.specific	1.0308e-09	1
14	CLDN1	CLDN1	gene	common	0.00992128	0.614433	3.61642e-06	1.21772e-09	47	29	ENSG00000163347	ENST00000295522	2	0.662057	0.0940199	42	0.000677607	0.0224069	0.675958	validated	protein_coding	isoform.specific	4.62577e-14	1
35677	IGF2BP2	ENST00000346192	isoform	common	0.0197333	0.616981	8.084e-06	8.84663e-09	54	6	ENSG00000073792	ENST00000346192	11	0.737468	0.00115164	42	3.88786e-06	0.0596702	0.801587	validated	protein_coding	isoform.specific	5.56878e-17	1
39	IGF2BP2	IGF2BP2	gene	common	0.0146616	0.613487	1.43686e-05	6.45093e-09	60	6	ENSG00000073792	ENST00000346192	11	0.694566	0.00720463	42	0.000123129	0.0339098	0.674854	validated	protein_coding	isoform.specific	5.56878e-17	1
35683	SERPINB5	ENST00000424602	isoform	isoform.specific	0.203241	0.61099	1.48298e-05	1.87256e-08	61	361	ENSG00000206075	ENST00000424602	6	0.605947	0.0550893	42	9.91699e-07	0.375587	0.793162	validated	protein_coding	isoform.specific	2.28277e-05	0.999978
35685	CTNND2	ENST00000304623	isoform	isoform.specific	-0.0271107	0.60975	1.9334e-05	2.5498e-08	64	360	ENSG00000169862	ENST00000304623	4	0.658788	0.2488	42	0.00935537	-0.0377127	0.734742	validated	protein_coding	common	0.0635468	0.9369
35694	HMGA2	ENST00000403681	isoform	common	0.0154893	0.615556	4.53127e-05	7.12024e-08	75	11	ENSG00000149948	ENST00000403681	10	0.651673	0.0503574	42	0.000534205	0.0412682	0.741533	validated	protein_coding	isoform.specific	5.53717e-14	1
56	HMGA2	HMGA2	gene	common	0.0145739	0.616738	8.93021e-05	5.01162e-08	86	11	ENSG00000149948	ENST00000403681	10	0.633136	0.0407611	42	0.000113538	0.0354478	0.68525	validated	protein_coding	isoform.specific	5.53717e-14	1
35710	WDR24	ENST00000293883	isoform	isoform.specific	-0.0497518	0.612244	0.00013432	2.71369e-07	93	351	ENSG00000127580	ENST00000293883	2	0.618002	0.108607	42	0.0291463	-0.0335608	0.584884	validated	protein_coding	gene.specific	1	2.3652e-07
35715	ERO1A	ENST00000395686	isoform	isoform.specific	0.0287707	0.617497	0.00025392	5.48624e-07	98	351	ENSG00000197930	ENST00000395686	8	0.647753	0.0112864	42	0.0393501	0.0312038	0.617886	validated	protein_coding	common	0.724438	0.277479
355	ITGA6	ITGA6	gene	gene.specific	0.0154323	0.614491	0.000901563	7.08338e-07	128	35865	ENSG00000091409	ENST00000264107	11	0.584587	0.073417	42	2.4821e-05	0.0314935	0.698026	validated	protein_coding	common	0.166986	0.833912
194	CTC-529P8.1	CTC-529P8.1	gene	gene.specific	0.0329633	0.611037	0.00215503	2.11643e-06	147	109	ENSG00000250072	ENST00000507318	4	0.676158	0.000162566	42	0.00924351	0.18178	0.647273	validated	lincRNA	gene.specific	0.999996	3.59013e-06
35760	RGS20	ENST00000523064	isoform	isoform.specific	0.0398717	0.61232	0.00321327	1.1e-05	159	326	ENSG00000147509	ENST00000523064	9	0.677295	0.113589	42	0.000862575	0.0923923	0.68984	validated	protein_coding	gene.specific	1	3.27002e-11
160	NDFIP2	NDFIP2	gene	gene.specific	0.0192198	0.609898	0.00377405	4.02419e-06	161	54	ENSG00000102471	ENST00000612570	6	0.625369	0.0122336	42	0.0475778	0.0329927	0.577236	validated	protein_coding	gene.specific	0.999805	0.00019777
170	LAMB3	LAMB3	gene	gene.specific	0.0098205	0.612167	0.00452985	5.01898e-06	171	56	ENSG00000196878	ENST00000356082	6	0.603698	0.0800333	42	9.81779e-07	0.0275074	0.735192	validated	protein_coding	isoform.specific	5.6338e-09	1
33936	PHF8	PHF8	gene	gene.specific	-0.0369159	0.614678	0.00452985	5.3385e-06	173	69401	ENSG00000172943	ENST00000396282	15	0.599657	0.230813	42	0.00483777	-0.0640545	0.646922	validated	protein_coding	gene.specific	1	8.22862e-13
35785	MIR24-2	ENST00000587762	isoform	isoform.specific	0.0237308	0.609655	0.00792687	3.26969e-05	192	314	ENSG00000267519	ENST00000587762	2	0.577789	0.334777	42	0.00294333	0.0434475	0.659698	validated	lincRNA	common	0.0641598	0.93644
1062	ANXA2P2	ANXA2P2	gene	gene.specific	0.0178644	0.613241	0.00863651	1.12074e-05	194	36506	ENSG00000231991	ENST00000435128	1	0.608696	0.027768	42	0.00232454	0.0284972	0.655052	validated	processed_pseudogene	gene.specific	1	1.16513e-07

## Sheet: Erlotinib
	symbol	biomarker.id	type	specificity	estimate	cindex	fdr	pvalue	rank	delta.rank	gene.id	transcript.id	isoforms.no	breast	breast_pvalue	gray.n	gray.pvalue	gray.estimate	gray.effect.size	validation.stat	biotype	gray.specificity	gray.isoform.specific.test.pvalue	gray.gene.specific.test.pvalue
35643	GJB3	ENST00000373362	isoform	isoform.specific	0.0353555	0.624777	1.09142e-06	1.63959e-10	5	127	ENSG00000188910	ENST00000373362	2	0.803351	8.10817e-05	44	1.72429e-10	0.048248	0.818035	validated	protein_coding	isoform.specific	3.29119e-08	1
35645	DMKN	ENST00000602679	isoform	isoform.specific	0.026856	0.616426	1.09142e-06	2.14377e-10	7	178	ENSG00000161249	ENST00000602679	66	0.683319	0.0575649	44	1.66013e-06	0.0840642	0.618681	validated	protein_coding	isoform.specific	0.000991425	0.99902
35646	ITGB6	ENST00000283249	isoform	isoform.specific	0.0285212	0.628654	1.2388e-06	2.78086e-10	8	178	ENSG00000115221	ENST00000283249	10	0.763739	0.0200136	44	0.00317615	0.0234392	0.645503	validated	protein_coding	isoform.specific	1.4065e-12	1
35661	GPRIN2	ENST00000374317	isoform	isoform.specific	0.0271395	0.605081	1.55036e-05	1.00057e-08	23	176	ENSG00000204175	ENST00000374317	2	0.568564	0.707571	44	0.0333439	0.0387265	0.684932	validated	protein_coding	isoform.specific	4.23542e-13	1
35666	MST1R	ENST00000344206	isoform	isoform.specific	0.0316198	0.613818	5.48049e-05	4.3059e-08	28	176	ENSG00000164078	ENST00000344206	15	0.71494	0.075601	44	0.00626659	0.0356149	0.65	validated	protein_coding	isoform.specific	6.86977e-06	0.999993
97	ITGB4	ITGB4	gene	gene.specific	0.0140179	0.625001	0.000159928	8.88284e-09	35	69	ENSG00000132470	ENST00000579662	13	0.749339	0.171129	44	0.000106711	0.0206302	0.647992	validated	protein_coding	isoform.specific	1.64583e-08	1
35675	GSDMC	ENST00000619643	isoform	isoform.specific	0.0400599	0.61299	0.000408589	4.24204e-07	40	173	ENSG00000147697	ENST00000619643	4	0.706741	0.014564	44	0.0140311	0.0272608	0.697778	validated	protein_coding	isoform.specific	2.40761e-17	1
35676	CDH3	ENST00000567674	isoform	isoform.specific	0.0741601	0.612751	0.000430917	4.59477e-07	41	173	ENSG00000062038	ENST00000567674	9	0.670624	0.458718	44	0.000311262	0.0247704	0.715966	validated	protein_coding	isoform.specific	3.25448e-16	1
35680	ANKRD30B	ENST00000320584	isoform	isoform.specific	-0.259543	0.610291	0.000707349	8.33623e-07	45	173	ENSG00000180777	ENST00000320584	1	0.704325	0.0769409	44	0.030781	-0.293632	0.757835	validated	protein_coding	common	0.383657	0.617695
35686	SLC37A2	ENST00000308074	isoform	isoform.specific	0.0293569	0.605713	0.00126553	1.70451e-06	51	173	ENSG00000134955	ENST00000308074	6	0.673237	0.0186834	44	3.70355e-11	0.0588077	0.942857	validated	protein_coding	isoform.specific	2.36267e-10	1
35695	TACSTD2	ENST00000371225	isoform	common	0.0139877	0.615544	0.00280799	4.49115e-06	60	1	ENSG00000184292	ENST00000371225	1	0.673942	0.0982513	44	0.0236824	0.0112336	0.617336	validated	protein_coding	gene.specific	0.999963	4.32536e-05
57	TACSTD2	TACSTD2	gene	common	0.0148205	0.615285	0.00314891	3.53433e-07	61	1	ENSG00000184292	ENST00000371225	1	0.685847	0.0900094	44	0.0212702	0.0113316	0.61945	validated	protein_coding	gene.specific	0.999963	4.32536e-05
10606	RP11-73M7.1	RP11-73M7.1	gene	gene.specific	0.0404565	0.605602	0.00467761	6.56267e-07	67	46177	ENSG00000229167		1	0.666787	0.159241	44	0.00953651	0.0728595	0.663158	validated	antisense	gene.specific
35701	RIPK4	ENST00000332512	isoform	isoform.specific	0.0184217	0.617573	0.00656913	1.16127e-05	68	170	ENSG00000183421	ENST00000332512	1	0.574327	0.219154	44	7.49381e-05	0.0342125	0.733828	validated	protein_coding	common	0.0828802	0.918585
