# Supplementary material for: Gene isoforms as expression-based biomarkers predictive of drug response in vitro
Source: Nat Commun. 2017 Oct 24;8:1126. doi: 10.1038/s41467-017-01153-8 (PMC5655668; doi:10.1038/s41467-017-01153-8)
Supplement: Supplementary file 7 — Supplementary Data 4 [file 41467_2017_1153_MOESM7_ESM.xlsx]

## Sheet: lapatinib
Supplementary Data 4. List of validated breast biomarkers in UHN.
	symbol	biomarker.id	type	specificity	estimate	cindex	fdr	pvalue	rank	delta.rank	gene.id	transcript.id	isoforms.no	breast	breast_pvalue	gray.n	gray.pvalue	gray.estimate	gray.effect.size	validation.stat	biotype	gray.specificity	UHN.estimate	UHN.pvalue	UHN.cindex	gene.biotype	id
35671	NECTIN4	ENST00000368012	isoform	isoform.specific	0.0307969	0.642584	0.000222296	2.05841e-07	36	157	ENSG00000143217	ENST00000368012	2	0.644841	0.127517	42	0.00869428	0.0110282	0.626551	validated	protein_coding	isoform.specific	0.0684176	0.0244318	0.833333	protein_coding	ENST00000368012

## Sheet: paclitaxel
	symbol	biomarker.id	type	specificity	estimate	cindex	fdr	pvalue	rank	delta.rank	gene.id	transcript.id	isoforms.no	breast	breast_pvalue	gray.n	gray.pvalue	gray.estimate	gray.effect.size	validation.stat	biotype	gray.specificity	UHN.estimate	UHN.pvalue	UHN.cindex	gene.biotype	id
35654	RPL12	ENST00000361436	isoform	common	0.0477597	0.608053	6.82992e-10	3.15369e-13	37	6	ENSG00000197958	ENST00000361436	5	0.669884	0.0641414	42	0.00485032	0.079634	0.622532	validated	protein_coding	common	0.18692	0.0239463	0.742424	protein_coding	ENST00000361436
35666	SNRPB	ENST00000474384	isoform	common	0.0474032	0.60651	9.77245e-09	7.678e-12	63	1	ENSG00000125835	ENST00000474384	3	0.552124	0.379664	42	0.0270253	0.0274942	0.625731	validated	protein_coding	common	0.0939914	0.0457486	0.69697	nonsense_mediated_decay	ENST00000474384
35726	RPSA	ENST00000443003	isoform	isoform.specific	0.0422279	0.598281	1.31839e-05	3.25545e-08	187	607	ENSG00000168028	ENST00000443003	8	0.583012	0.154076	42	0.0183016	0.0312589	0.652729	validated	protein_coding	isoform.specific	0.107855	0.0338713	0.69697	protein_coding	ENST00000443003
35765	SCUBE2	ENST00000519535	isoform	isoform.specific	-0.595862	0.598388	8.48428e-05	3.04304e-07	257	705	ENSG00000175356	ENST00000519535	6	0.588355	0.432022	42	0.000413851	-0.543601	0.802817	validated	protein_coding	common	-2.76405	0.00342461	0.688889	retained_intron	ENST00000519535
35862	KLHDC9	ENST00000490724	isoform	common	-0.0489054	0.602532	0.00259138	1.62879e-05	410	238	ENSG00000162755	ENST00000490724	8	0.653212	0.0897534	42	0.00243574	-0.0618871	0.71386	validated	protein_coding	isoform.specific	-0.0793945	0.00570475	0.785714	processed_transcript	ENST00000490724
35876	EPB41L4A	ENST00000305368	isoform	isoform.specific	-0.110959	0.595203	0.00404149	2.69902e-05	432	720	ENSG00000129595	ENST00000305368	9	0.612306	0.221528	42	0.0172549	-0.103562	0.614493	validated	protein_coding	common	-0.341816	0.00153223	0.615385	retained_intron	ENST00000305368
35892	FAM174A	ENST00000312637	isoform	common	-0.0342183	0.595819	0.0049668	3.55724e-05	453	67	ENSG00000174132	ENST00000312637	3	0.590734	0.29729	42	0.003835	-0.0588122	0.640698	validated	protein_coding	common	-0.218834	0.00408366	0.772727	protein_coding	ENST00000312637
35898	MAGED2	ENST00000375058	isoform	common	-0.0416382	0.606563	0.00559546	4.08221e-05	467	311	ENSG00000102316	ENST00000375058	13	0.642857	0.0832264	42	7.59849e-05	-0.0520755	0.695703	validated	protein_coding	common	-0.0742244	0.0101861	0.681818	protein_coding	ENST00000375058

## Sheet: AZD6244
	symbol	biomarker.id	type	specificity	estimate	cindex	fdr	pvalue	rank	delta.rank	gene.id	transcript.id	isoforms.no	breast	breast_pvalue	gray.n	gray.pvalue	gray.estimate	gray.effect.size	validation.stat	biotype	gray.specificity	UHN.estimate	UHN.pvalue	UHN.cindex	gene.biotype	id
35677	IGF2BP2	ENST00000346192	isoform	common	0.0197333	0.616981	8.084e-06	8.84663e-09	54	6	ENSG00000073792	ENST00000346192	11	0.737468	0.00115164	42	3.88786e-06	0.0596702	0.801587	validated	protein_coding	isoform.specific	0.0551049	0.086766	0.68	protein_coding	ENST00000346192

## Sheet: Erlotinib
	symbol	biomarker.id	type	specificity	estimate	cindex	fdr	pvalue	rank	delta.rank	gene.id	transcript.id	isoforms.no	breast	breast_pvalue	gray.n	gray.pvalue	gray.estimate	gray.effect.size	validation.stat	biotype	gray.specificity	UHN.estimate	UHN.pvalue	UHN.cindex	gene.biotype	id
35643	GJB3	ENST00000373362	isoform	isoform.specific	0.0353555	0.624777	1.09142e-06	1.63959e-10	5	127	ENSG00000188910	ENST00000373362	2	0.803351	8.10817e-05	44	1.72429e-10	0.048248	0.818035	validated	protein_coding	isoform.specific	0.0385491	0.0458272	0.73913	protein_coding	ENST00000373362
35646	ITGB6	ENST00000283249	isoform	isoform.specific	0.0285212	0.628654	1.2388e-06	2.78086e-10	8	178	ENSG00000115221	ENST00000283249	10	0.763739	0.0200136	44	0.00317615	0.0234392	0.645503	validated	protein_coding	isoform.specific	0.0542438	0.00357135	0.885714	protein_coding	ENST00000283249
35661	GPRIN2	ENST00000374317	isoform	isoform.specific	0.0271395	0.605081	1.55036e-05	1.00057e-08	23	176	ENSG00000204175	ENST00000374317	2	0.568564	0.707571	44	0.0333439	0.0387265	0.684932	validated	protein_coding	isoform.specific	0.0541881	0.0352235	0.634921	protein_coding	ENST00000374317
35666	MST1R	ENST00000344206	isoform	isoform.specific	0.0316198	0.613818	5.48049e-05	4.3059e-08	28	176	ENSG00000164078	ENST00000344206	15	0.71494	0.075601	44	0.00626659	0.0356149	0.65	validated	protein_coding	isoform.specific	0.0931412	0.0712989	0.636364	protein_coding	ENST00000344206
35675	GSDMC	ENST00000619643	isoform	isoform.specific	0.0400599	0.61299	0.000408589	4.24204e-07	40	173	ENSG00000147697	ENST00000619643	4	0.706741	0.014564	44	0.0140311	0.0272608	0.697778	validated	protein_coding	isoform.specific	0.0538799	0.0799385	0.68254	protein_coding	ENST00000619643
35676	CDH3	ENST00000567674	isoform	isoform.specific	0.0741601	0.612751	0.000430917	4.59477e-07	41	173	ENSG00000062038	ENST00000567674	9	0.670624	0.458718	44	0.000311262	0.0247704	0.715966	validated	protein_coding	isoform.specific	0.790594	0.0683667	0.76087	nonsense_mediated_decay	ENST00000567674
