# Supplementary material for: Gene isoforms as expression-based biomarkers predictive of drug response in vitro
Source: Nat Commun. 2017 Oct 24;8:1126. doi: 10.1038/s41467-017-01153-8 (PMC5655668; doi:10.1038/s41467-017-01153-8)
Supplement: Supplementary file 8 — Supplementary Data 5 [file 41467_2017_1153_MOESM8_ESM.xlsx]

## Sheet: Supp_Data_5
Supplementary Data 5. List of drugs in GDSC, CCLE, gCSI, GRAY and UHN.
CCLE	GDSC	CCLE_GDSC	gCSI	CCLE_GDSC_gCSI	GRAY	CCLE_GDSC_GRAY	UHN	CCLE_GDSC_GRAY_UHN
17-AAG	Erlotinib	17-AAG	bid1870	Erlotinib	Erlotinib	17-AAG	AZD6244	AZD6244
AEW541	AICAR	AZD0530	Bortezomib	lapatinib	Cisplatin	AZD6244	paclitaxel	Erlotinib
AZD0530	Camptothecin	AZD6244	Crizotinib	paclitaxel	Docetaxel	Erlotinib	Erlotinib	lapatinib
AZD6244	Vinblastine	Erlotinib	Docetaxel	PD-0325901	Methotrexate	lapatinib	lapatinib	paclitaxel
Erlotinib	Cisplatin	lapatinib	Doxorubicin	Crizotinib	Gefitinib	Nutlin-3
Irinotecan	Cytarabine	Nilotinib	Erlotinib		Vorinostat	paclitaxel
L-685458	Docetaxel	Nutlin-3	GDC-0941		temsirolimus	Crizotinib
lapatinib	Methotrexate	paclitaxel	Gemcitabine		Bosutinib	Sorafenib
LBW242	ATRA	PD-0325901	Irinotecan		17-AAG
Nilotinib	Gefitinib	PD-0332991	lapatinib		BIBW2992
Nutlin-3	ABT-263	Crizotinib	MS-275		Bortezomib
paclitaxel	Vorinostat	PHA-665752	paclitaxel		Nutlin-3
Panobinostat	Nilotinib	PLX4720	PD-0325901		NVP-BEZ235
PD-0325901	RDEA119	Sorafenib	Rapamycin		AZD6244
PD-0332991	CI-1040	TAE684	thapsigargin		paclitaxel
Crizotinib	temsirolimus		Vorinostat		lapatinib
PHA-665752	AZD-2281				Doxorubicin
PLX4720	ABT-888				etoposide
RAF265	Bosutinib				Gemcitabine
Sorafenib	lenalidomide				Vinorelbine
TAE684	Axitinib				Rapamycin
TKI258	AZD7762				Sorafenib
Topotecan	GW 441756				VX-680
Vandetanib	CEP-701				Imatinib
	SB 216763				Crizotinib
	17-AAG				MG-132
	VX-702				Irinotecan
	AMG-706				Panobinostat
	KU-55933				Topotecan
	Elesclomol				GSK1120212
	BIBW2992				GSK1070916
	GDC-0449				GSK923295
	PLX4720				GSK1059615
	BX-795				GSK461364
	NU-7441				GSK1838705
	SL 0101-1				5-FU
	Bortezomib				Disulfiram
	BIRB 0796				5-FdUR
	JNK Inhibitor VIII				Valproic.acid
	681640				Epirubicin
	Nutlin-3				Geldanamycin
	PD173074				ICRF-193
	ZM-447439				triciribine
	RO-3306				Mebendazole
	MK-2206				Fascaplysin
	PD-0332991				NSC663284
	NVP-BEZ235				PD98059
	GDC-0941				AG1478
	AZD8055				Pemetrexed
	XMD8-85				Baicalein
	PD-0325901				Everolimus
	SB590885				Nelfivir
	AZD6244				Ixabepilone
	AZD6482				Carboplatin
	CCT007093				Oxaliplatin
	EHT 1864				Tamoxifen
	BMS-708163				Trichostatin.A
	paclitaxel				Purvalanol A
	Roscovitine				Sunitinib Malate
	Salubrinal				IKK.16
	PF-4708671				TCS PIM-11
	JNJ-26854165				ERKi II (FR180304)
	TW 37				L-779405
	CCT018159				Glycyl H1152
	AG-014699				ZM447439
	lapatinib				XRP44X
	GSK269962A				TCS2312 dihydrochloride
	Doxorubicin				Sigma AKT1-2 inhibitor
	etoposide				AS-252424
	Gemcitabine				FTase inhibitor I
	Mitomycin-C				Lestaurtinib(CEP-701)
	Vinorelbine				Ibandronate sodium salt
	NSC-87877				SB-3CT
	Bicalutamide				NU6102
	QS11				Olomoucine II
	Midostaurin				Oxamflatin
	CHIR-99021				PF-3084014
	AP-24534				PF-3814735
	JNK-9L				PF-4691502
	PF-562271				GSK2141795
	DMOG				CGC-11047
	FTI-277				Ispinesib
	OSU-03012				GSK1059868
	Cyclopamine				GSK2119563
	shikonin				GSK2126458
	AKT inhibitor VIII				CGC-11144
	embelin				Tykerb:IGF1R (1:1)
	FH535				MLN4924
	pac-1				Velcade
	IPA-3				GSK650394
	GSK-650394
	BAY 61-3606
	thapsigargin
	Obatoclax Mesylate
	BMS-754807
	OSI-906
	Bexarotene
	Bleomycin
	LFM-A13
	AUY922
	Bryostatin 1
	Pazopanib
	LAQ824
	Epothilone B
	GSK-1904529A
	Tipifarnib
	AS601245
	AZ628
	Rapamycin
	Sorafenib
	VX-680
	Imatinib
	TAE684
	Crizotinib
	AZD0530
	S-Trityl-L-cysteine
	Z-LLNle-CHO
	Sunitinib
	Dasatinib
	GNF-2
	CGP-60474
	CGP-082996
	A-770041
	WH-4-023
	WZ-1-84
	PHA-665752
	BI-2536
	BMS-536924
	BMS-509744
	CMK
	Pyrimethamine
	JW-7-52-1
	A-443654
	GW843682X
	MS-275
	Parthenolide
	MG-132
	KIN001-135
	TGX221
