# Supplementary material for: Gene isoforms as expression-based biomarkers predictive of drug response in vitro
Source: Nat Commun. 2017 Oct 24;8:1126. doi: 10.1038/s41467-017-01153-8 (PMC5655668; doi:10.1038/s41467-017-01153-8)
Supplement: Supplementary file 9 — Supplementary Data 6 [file 41467_2017_1153_MOESM9_ESM.xlsx]

## Sheet: Supp_Data_6
Supplementary Data 6. List of cell lines screened in GDSC, CCLE, gCSI, GRAY and UHN.
CCLE	GDSC	CCLE_GDSC	gCSI	CCLE_GDSC_gCSI	GRAY	CCLE_GDSC_GRAY	UHN	CCLE_GDSC_GRAY_UHN
22RV1	22RV1	22RV1	1321N1	23132-87	AU565	AU565	184A1	AU565
23132-87	23132-87	23132-87	23132-87	769-P	BT-20	BT-20	184B5	BT-20
5637	380	5637	769-P	786-0	BT-474	BT-474	AU655	BT-474
639-V	5637	639-V	786-0	8305C	BT-549	BT-549	BT-20	BT-549
647-V	639-V	647-V	8305C	8505C	CAL-120	CAL-120	BT-549	CAL-120
697	647-V	697	8505C	A172	CAL-148	CAL-148	CAL-120	CAL-148
769-P	697	769-P	A172	A2058	CAL-51	CAL-51	CAL-148	CAL-51
786-0	769-P	786-0	A2058	A2780	CAL-85-1	CAL-85-1	CAL-51	CAL-85-1
8305C	786-0	8305C	A2780	A375	CAMA-1	CAMA-1	CAL-85-1	CAMA-1
8505C	8305C	8505C	A375	A498	COLO-824	EFM-19	DU-4475	EFM-19
8-MG-BA	8505C	8-MG-BA	A388	A549	EFM-19	EVSA-T	EVSA-T	EVSA-T
A101D	8-MG-BA	A101D	A431	A673	EVSA-T	HCC1143	HBL-100	HCC1143
A172	A101D	A172	A498	ABC-1	HCC1143	HCC1187	HCC1143	HCC1187
A204	A172	A204	A549	ACHN	HCC1187	HCC1395	HCC1187	HCC1395
A2058	A204	A2058	A673	AGS	HCC1395	HCC1419	HCC1395	HCC1419
A253	A2058	A253	ABC-1	AM-38	HCC1419	HCC1569	HCC1599	HCC1569
A2780	A253	A2780	ACHN	AN3-CA	HCC1569	HCC1599	HCC1806	HCC1599
A375	A2780	A375	AGS	AsPC-1	HCC1599	HCC1806	HCC1937	HCC1806
A3-KAW	A375	A3-KAW	AM-38	AU565	HCC1806	HCC1937	HCC2688	HCC1937
A498	A388	A498	AMO-1	BCPAP	HCC1937	HCC1954	HCC3153	HCC1954
A4-Fuk	A3-KAW	A4-Fuk	AN3-CA	BEN	HCC1954	HCC2218	HCC38	HCC2218
A549	A427	A549	AsPC-1	BFTC-909	HCC2218	HCC38	HCC70	HCC38
A673	A431	A673	AU565	BHY	HCC38	HCC70	HCC812	HCC70
A704	A498	A704	BCPAP	BT-20	HCC70	Hs-578-T	HDQ-P1	Hs-578-T
ABC-1	A4-Fuk	ABC-1	BEN	BT-474	Hs-578-T	MCF7	Hs-578-T	MCF7
ACHN	A549	ACHN	BFTC-909	BT-549	MCF7	MDA-MB-134-VI	MA-CLS-2	MDA-MB-134-VI
AGS	A673	AGS	BHY	BxPC-3	MDA-MB-134-VI	MDA-MB-157	MB 157	MDA-MB-157
AM-38	A704	AM-38	BOKU	C2BBe1	MDA-MB-157	MDA-MB-175-VII	MCF10A	MDA-MB-175-VII
AML-193	ABC-1	AML-193	BT-20	C32	MDA-MB-175-VII	MDA-MB-231	MDA-MB-157	MDA-MB-231
AN3-CA	ACHN	AN3-CA	BT-474	C3A	MDA-MB-231	MDA-MB-361	MDA-MB-231	MDA-MB-361
AsPC-1	ACN	AsPC-1	BT-549	CA46	MDA-MB-361	MDA-MB-415	MDA-MB-436	MDA-MB-415
AU565	AGS	AU565	BxPC-3	CAKI-1	MDA-MB-415	MDA-MB-453	MDA-MB-453	MDA-MB-453
BCPAP	ALL-PO	BCPAP	C2BBe1	CAL-120	MDA-MB-453	MDA-MB-468	MDA-MB-468	MDA-MB-468
Becker	AM-38	Becker	C32	CAL-12T	MDA-MB-468	T47D	MFM-223	T47D
BEN	AML-193	BEN	C-33-A	CAL-148	MFM-223	UACC-812	MX-1	UACC-812
BFTC-905	AN3-CA	BFTC-905	C3A	CAL-27	T47D	UACC-893	SK-BR-5	UACC-893
BFTC-909	ARH-77	BFTC-909	CA46	CAL-51	UACC-812	ZR-75-30	SK-BR-7	ZR-75-30
BHT-101	AsPC-1	BHT-101	CAKI-1	CAL-54	UACC-893	BT-483	SUM102PT	BT-483
BHY	ATN-1	BHY	Caki-2	Calu-3	ZR-75-30	EFM-192A	SUM 1315M02	EFM-192A
BL-41	AU565	BL-41	CAL-120	CAMA-1	BT-483	HCC1428	SUM 149PT	HCC1428
BL-70	B2-17	BL-70	CAL-12T	CAPAN-1	EFM-192A	HCC202	SUM 159PT	HCC202
BT-20	BALL-1	BT-20	CAL-148	Capan-2	HCC1428	HDQ-P1	SUM185PE	HDQ-P1
BT-474	BB30-HNC	BT-474	CAL-27	CCF-STTG1	HCC202	JIMT-1	SUM 229PE	JIMT-1
BT-549	BB49-HNC	BT-549	CAL-51	CFPAC-1	HDQ-P1	MDA-MB-436	SUM 52PE	MDA-MB-436
BV-173	BB65-RCC	BV-173	CAL-54	CGTH-W-1	JIMT-1		SW 527
BxPC-3	BC-1	BxPC-3	Calu-3	ChaGo-K-1	MB 157		UACC-3199
C2BBe1	BC-3	C2BBe1	CAMA-1	CHL-1	MDA-MB-436		AU565
C32	BCPAP	C32	CAPAN-1	CHP-212	SK-BR-3		BT-474
C3A	BE-13	C3A	Capan-2	COLO-205	ZR-75-1		EFM-192A
CA46	Becker	CA46	CaR-1	COLO-320-HSR	MCF10A		HCC1419
CAKI-1	BEN	CAKI-1	Ca-Ski	COLO-678	MT3		HCC1569
CAL-120	BFTC-905	CAL-120	CCF-STTG1	COLO-679	MX-1		HCC1954
CAL-12T	BFTC-909	CAL-12T	CFPAC-1	COLO-680N	184A1		HCC202
CAL-148	BHT-101	CAL-148	CGTH-W-1	COLO-684	184B5		HCC2218
CAL-27	BHY	CAL-27	ChaGo-K-1	COLO-741	21NT		OCUB-M
CAL-33	BL-41	CAL-33	CHL-1	COLO-800	600MPE		SK-BR-3
CAL-51	BL-70	CAL-51	CHP-212	COLO-829	HCC2185		SUM 190
CAL-54	BOKU	CAL-54	CI-1	COR-L279	HCC3153		SUM225CWN
CAL-62	BONNA-12	CAL-62	COLO 201	COR-L88	LY2		UACC-812
CAL-85-1	BPH-1	CAL-85-1	COLO-205	CW-2	MCF12A		UACC-893
Calu-1	BT-20	Calu-1	COLO-320	Daudi	SUM 149PT		ZR-75-30
Calu-3	BT-474	Calu-3	COLO-320-HSR	DB	SUM 159PT		MCF12A
Calu-6	BT-549	Calu-6	COLO-678	DEL	SUM185PE		600MPE
CAMA-1	BV-173	CAMA-1	COLO-679	Detroit562	SUM 229PE		BT-483
Caov-3	BxPC-3	Caov-3	COLO-680N	DMS-273	SUM 52PE		CAMA-1
Caov-4	C2BBe1	Caov-4	COLO-684	DOHH-2	T47D_KBluc		EFM-19
CAPAN-1	C32	CAPAN-1	COLO-741	DU-145	ZR75B		HCC1008
Capan-2	C-33-A	Capan-2	COLO-800	DV-90	21MT1		HCC1428
CAS-1	C3A	CAS-1	COLO-829	EB2	MCF10F		HCC1500
CCF-STTG1	C-4-II	CCF-STTG1	COR-L279	EFE-184	SUM1315MO2		HCC2185
CFPAC-1	C8166	CFPAC-1	COR-L88	EFM-19	SUM225CWN		HCC712
CGTH-W-1	CA46	CGTH-W-1	COV318	EFO-27	HBL-100		JIMT-1
ChaGo-K-1	Ca9-22	ChaGo-K-1	COV504	EKVX	SUM44PE		KPL-1
CHL-1	CAKI-1	CHL-1	CW-2	EPLC-272H	21PT		LY2
CHP-126	CAL-120	CHP-126	Daudi	EVSA-T	S1		MCF7
CHP-212	CAL-12T	CHP-212	DB	FADU	SUM102PT		MDA-MB-134-VI
CMK	CAL-148	CMK	DEL	FTC-133	T4		MDA-MB-175-VII
CML-T1	CAL-27	CML-T1	Detroit562	G-361	EFM-192B		MDA-MB-330
COLO-205	CAL-33	COLO-205	DMS-273	G-401	EFM-192C		MDA-MB-361
COLO-320-HSR	CAL-39	COLO-320-HSR	DOHH-2	G-402	21MT2		MDA-MB-415
COLO-668	CAL-51	COLO-668	DU-145	GB-1	HCC1008		SUM44PE
COLO-678	CAL-54	COLO-678	DV-90	GI-1	HCC1143BL		T47D
COLO-679	CAL-62	COLO-679	EB1	HCC1143	HCC38BL		ZR-75-1
COLO-680N	CAL-72	COLO-680N	EB2	HCC1187	PMC42		ZR75B
COLO-684	CAL-85-1	COLO-684	EB-3	HCC1419
COLO-741	Calu-1	COLO-741	EFE-184	HCC1806
COLO-792	Calu-3	COLO-792	EFM-19	HCC1937
COLO-800	Calu-6	COLO-800	EFO-27	HCC1954
COLO-829	CAMA-1	COLO-829	EKVX	HCC2218
COR-L105	Caov-3	COR-L105	EPLC-272H	HCC38
COR-L23	Caov-4	COR-L23	ES-2	HCT-116
COR-L279	CAPAN-1	COR-L279	EVSA-T	HCT-15
COR-L51	Capan-2	COR-L51	FADU	HEC-1
COR-L88	CaR-1	COR-L88	FTC-133	HEL
CPC-N	CAS-1	CPC-N	FU97	HGC-27
CW-2	Ca-Ski	CW-2	G-361	HN
D-283MED	CCF-STTG1	D-283MED	G-401	HOP-62
Daoy	CCRF-CEM	Daoy	G-402	HOP-92
Daudi	CESS	Daudi	GB-1	HPAF-II
DB	CFPAC-1	DB	GI-1	Hs-578-T
DBTRG-05MG	CGTH-W-1	DBTRG-05MG	GP5d	HT
DEL	ChaGo-K-1	DEL	GRANTA-519	HT-1080
Detroit562	CHL-1	Detroit562	NCI-H1155	HT-29
DK-MG	CHP-126	DK-MG	NCI-H1299	HT55
DMS-114	CHP-134	DMS-114	NCI-H1339	HuCCT1
DMS-153	CHP-212	DMS-153	NCI-H1355	HuH-7
DMS-273	CMK	DMS-273	NCI-H1437	HuP-T3
DMS-53	CML-T1	DMS-53	NCI-H1581	HuP-T4
DMS-79	COLO-205	DMS-79	NCI-H1648	IGR-1
DOHH-2	COLO-320-HSR	DOHH-2	NCI-H1651	IGROV-1
DU-145	COLO-668	DU-145	NCI-H1666	IPC-298
DU-4475	COLO-678	DU-4475	NCI-H1703	K-562
DV-90	COLO-679	DV-90	NCI-H1838	KALS-1
EB2	COLO-680N	EB2	NCI-H1869	KARPAS-422
ECC10	COLO-684	ECC10	NCI-H187	KG-1
ECC12	COLO-720E	ECC12	NCI-H1944	KLE
EC-GI-10	COLO-741	EC-GI-10	NCI-H1993	KM12
EFE-184	COLO-792	EFE-184	NCI-H2009	KMS-12-BM
EFM-19	COLO-800	EFM-19	NCI-H2023	KNS-62
EFO-21	COLO-824	EFO-21	NCI-H2052	KNS-81-FD
EFO-27	COLO-829	EFO-27	NCI-H2122	KP-4
EHEB	COR-L105	EHEB	NCI-H2170	KP-N-S19s
EKVX	COR-L23	EKVX	NCI-H2171	KP-N-YN
EM-2	COR-L279	EM-2	NCI-H2228	KU812
EoL-1-cell	COR-L51	EoL-1-cell	NCI-H226	KURAMOCHI
EPLC-272H	COR-L88	EPLC-272H	NCI-H23	KYSE-140
ESS-1	COR-L96CAR	ESS-1	NCI-H2347	KYSE-150
EVSA-T	CP50-MEL-B	EVSA-T	NCI-H2405	KYSE-180
FADU	CP66-MEL	FADU	NCI-H2452	KYSE-270
FTC-133	CP67-MEL	FTC-133	NCI-H28	KYSE-410
G-361	CPC-N	G-361	NCI-H292	KYSE-450
G-401	CRO-AP2	G-401	NCI-H358	KYSE-510
G-402	CRO-AP5	G-402	NCI-H441	KYSE-520
GAMG	CTB-1	GAMG	NCI-H446	KYSE-70
GB-1	CTV-1	GB-1	NCI-H460	L-363
GCIY	CW-2	GCIY	NCI-H520	LCLC-103H
GCT	D-245MG	GCT	NCI-H522	LCLC-97TM1
GDM-1	D-247MG	GDM-1	NCI-H647	LNCaP-Clone-FGC
GI-1	D-263MG	GI-1	NCI-H650	LoVo
GMS-10	D-283MED	GMS-10	NCI-H661	LOXIMVI
Gp2D	D-336MG	Gp2D	NCI-H716	LP-1
H4	D-384MED	H4	NCI-H727	LS-1034
HCC1143	D-392MG	HCC1143	NCI-H82	LXF-289
HCC1187	D-397MG	HCC1187	NCI-H889	Malme-3M
HCC1395	D-423MG	HCC1395	HCC1143	MC116
HCC1419	D-458MED	HCC1419	HCC1187	MCF7
HCC1569	D-502MG	HCC1569	HCC1419	MDA-MB-157
HCC1599	D-538MG	HCC1599	HCC-15	MDA-MB-175-VII
HCC1806	D-542MG	HCC1806	HCC1806	MDA-MB-231
HCC1937	D-556MED	HCC1937	HCC1937	MDA-MB-453
HCC1954	D-566MG	HCC1954	HCC1954	MDA-MB-468
HCC2157	Daoy	HCC2157	HCC2218	MEL-HO
HCC2218	Daudi	HCC2218	HCC38	MEL-JUSO
HCC38	DB	HCC38	HCC4006	MES-SA
HCC70	DBTRG-05MG	HCC70	HCC-44	Mewo
HCT-116	DEL	HCT-116	HCC-78	MG-63
HCT-15	Detroit562	HCT-15	HCC827	MHH-ES-1
HDLM-2	DG-75	HDLM-2	HCT-116	MIA-PaCa-2
HD-MY-Z	DJM-1	HD-MY-Z	HCT-15	MKN1
HEC-1	DK-MG	HEC-1	HDQ-P1	MKN45
HEL	DMS-114	HEL	HEC-151	MV-4-11
HGC-27	DMS-153	HGC-27	HEC-1-A	NALM-6
HH	DMS-273	HH	HEC-1	NB1
HL-60	DMS-53	HL-60	HEC-251	NCI-H1155
HLE	DMS-79	HLE	HEC-265	NCI-H1299
HN	DOHH-2	HN	HEC-59	NCI-H1355
HOP-62	DOK	HOP-62	HEC-6	NCI-H1437
HOP-92	DoTc2-4510	HOP-92	HEL	NCI-H1581
HOS	DSH1	HOS	Hep 3B2.1-7	NCI-H1648
HPAF-II	DU-145	HPAF-II	Hep G2	NCI-H1651
Hs-578-T	DU-4475	Hs-578-T	HGC-27	NCI-H1666
HSC-2	DV-90	HSC-2	HLF	NCI-H1703
HSC-3	EB2	HSC-3	HMV-II	NCI-H1838
HSC-4	EB-3	HSC-4	HN	NCI-H2009
HT	ECC10	HT	HOP-62	NCI-H2052
HT-1080	ECC12	HT-1080	HOP-92	NCI-H2122
HT-1197	ECC4	HT-1197	HPAC	NCI-H2170
HT-1376	EC-GI-10	HT-1376	HPAF-II	NCI-H2171
HT-144	EFE-184	HT-144	Hs 294T	NCI-H2228
HT-29	EFM-19	HT-29	Hs-578-T	NCI-H226
HT55	EFO-21	HT55	Hs 683	NCI-H23
HuCCT1	EFO-27	HuCCT1	Hs 695T	NCI-H2347
HuH-28	EGI-1	HuH-28	Hs 746T	NCI-H2405
HUH-6-clone5	EHEB	HUH-6-clone5	Hs 766T	NCI-H2452
HuH-7	EKVX	HuH-7	Hs 852.T	NCI-H28
HuNS1	EM-2	HuNS1	HT	NCI-H292
HuP-T3	EoL-1-cell	HuP-T3	HT-1080	NCI-H358
HuP-T4	EPLC-272H	HuP-T4	HT-29	NCI-H441
HUTU-80	ES1	HUTU-80	HT-3	NCI-H446
IA-LM	ES3	IA-LM	HT55	NCI-H460
IGR-1	ES4	IGR-1	HuCCT1	NCI-H520
IGROV-1	ES5	IGROV-1	huH-1	NCI-H522
IPC-298	ES6	IPC-298	HuH-7	NCI-H650
IST-MES1	ES7	IST-MES1	HuP-T3	NCI-H661
J82	ES8	J82	HuP-T4	NCI-H716
JVM-2	ESS-1	JVM-2	IGR-1	NCI-H727
JVM-3	ETK-1	JVM-3	IGR-37	NCI-H82
K052	EVSA-T	K052	IGR-39	NCI-H889
K-562	EW-1	K-562	IGROV-1	NCI-N87
KALS-1	EW-11	KALS-1	IMR-32	NCI-SNU-16
KARPAS-299	EW-12	KARPAS-299	IPC-298	NCI-SNU-5
KARPAS-422	EW-13	KARPAS-422	JHH-2	NOMO-1
KASUMI-1	EW-16	KASUMI-1	JHH-4	NUGC-3
KATOIII	EW-18	KATOIII	JHH-5	OAW-42
KE-37	EW-22	KE-37	JHH-7	OCI-AML2
KG-1	EW-24	KG-1	K-562	OE19
KLE	EW-3	KLE	KALS-1	OE33
KM12	EW-7	KM12	KARPAS-422	ONS-76
KM-H2	FADU	KM-H2	KARPAS-620	OPM-2
KMS-12-BM	FTC-133	KMS-12-BM	KCI-MOH1	OVCAR-3
KNS-42	G-361	KNS-42	KE-39	OVCAR-4
KNS-62	G-401	KNS-62	KE-97	OVCAR-8
KNS-81-FD	G-402	KNS-81-FD	KELLY	Panc 03.27
KP-4	GA-10 (Clone 20)	KP-4	KG-1	Panc 10.05
KP-N-RT-BM-1	GA-10-Clone-4	KP-N-RT-BM-1	KHM-1B	PC-3
KP-N-S19s	GAK	KP-N-S19s	KINGS-1	PLC-PRF-5
KP-N-YN	GAMG	KP-N-YN	KLE	PSN1
KS-1	GB-1	KS-1	KM12	Raji
KU-19-19	GCIY	KU-19-19	KMM-1	RCM-1
KU812	GCT	KU812	KMRC-1	RERF-LC-MS
KURAMOCHI	GDM-1	KURAMOCHI	KMS-11	RKO
KYSE-140	GI-1	KYSE-140	KMS-12-BM	RL
KYSE-150	GI-ME-N	KYSE-150	KMS-12-PE	RL95-2
KYSE-180	GMS-10	KYSE-180	KMS-26	RMG-I
KYSE-270	GOTO	KYSE-270	KMS-34	RPMI-7951
KYSE-410	GOTO-P3	KYSE-410	KNS-62	RPMI-8226
KYSE-450	Gp2D	KYSE-450	KNS-81-FD	RT-112
KYSE-510	GP5d	KYSE-510	KP-3	RT4
KYSE-520	GR-ST	KYSE-520	KP-4	RVH-421
KYSE-70	GT3TKB	KYSE-70	KP-N-S19s	S-117
L-363	H4	L-363	KP-N-YN	SCLC-21H
L-428	H9	L-428	KU812	SF268
L-540	HA7-RCC	L-540	KURAMOCHI	SF539
LAMA-84	HAL-01	LAMA-84	KYSE-140	SIMA
LC-1F	HC-1	LC-1F	KYSE-150	SK-CO-1
LCLC-103H	HCC1143	LCLC-103H	KYSE-180	SK-HEP-1
LCLC-97TM1	HCC1187	LCLC-97TM1	KYSE-270	SKM-1
LK-2	HCC1395	LK-2	KYSE-30	SK-MEL-1
LNCaP-Clone-FGC	HCC1419	LNCaP-Clone-FGC	KYSE-410	SK-MEL-2
LOUCY	HCC1569	LOUCY	KYSE-450	SK-MEL-24
LoVo	HCC1599	LoVo	KYSE-510	SK-MEL-28
LOXIMVI	HCC1806	LOXIMVI	KYSE-520	SK-MEL-3
LP-1	HCC1937	LP-1	KYSE-70	SK-MEL-30
LS-1034	HCC1954	LS-1034	L-363	SK-MES-1
LS-123	HCC2157	LS-123	LCLC-103H	SK-N-AS
LS-411N	HCC2218	LS-411N	LCLC-97TM1	SK-N-DZ
LS-513	HCC2998	LS-513	LN-18	SK-N-FI
LU-65	HCC38	LU-65	LN-229	SK-OV-3
LU-99A	HCC70	LU-99A	LNCaP-Clone-FGC	SNG-M
LXF-289	HCE-4	LXF-289	LoVo	SNU-387
M059J	HCE-T	M059J	LOXIMVI	SNU-423
Malme-3M	HCT-116	Malme-3M	LP-1	SNU-449
MC116	HCT-15	MC116	LS-1034	SNU-475
MCF7	HDLM-2	MCF7	LXF-289	SNU-C1
MDA-MB-134-VI	HD-MY-Z	MDA-MB-134-VI	Malme-3M	SR
MDA-MB-157	HEC-1	MDA-MB-157	MC116	SU-DHL-1
MDA-MB-175-VII	HEL	MDA-MB-175-VII	MCAS	SW1463
MDA-MB-231	HeLaSF	MDA-MB-231	MCF7	SW1573
MDA-MB-361	H-EMC-SS	MDA-MB-361	MC-IXC	SW1990
MDA-MB-415	HGC-27	MDA-MB-415	MDA-MB-157	SW403
MDA-MB-435	HH	MDA-MB-435	MDA-MB-175-VII	SW48
MDA-MB-453	HL-60	MDA-MB-453	MDA-MB-231	SW620
MDA-MB-468	HLE	MDA-MB-468	MDA-MB-436	SW780
MEG-01	HMV-II	MEG-01	MDA-MB-453	SW837
MEL-HO	HN	MEL-HO	MDA-MB-468	SW948
MEL-JUSO	HO-1-N-1	MEL-JUSO	ME-180	T47D
MES-SA	HOP-62	MES-SA	MEL-HO	T84
Mewo	HOP-92	Mewo	MEL-JUSO	T98G
MFE-280	HOS	MFE-280	MES-SA	TYK-nu
MFE-296	HPAF-II	MFE-296	Mewo	U-266
MG-63	Hs-578-T	MG-63	MFM-223	U-2-OS
MHH-CALL-2	HSC-2	MHH-CALL-2	MG-63	U-87-MG
MHH-CALL-4	HSC-3	MHH-CALL-4	MHH-ES-1	UACC-62
MHH-ES-1	HSC-4	MHH-ES-1	MHH-PREB-1	UM-UC-3
MHH-NB-11	HT	MHH-NB-11	MIA-PaCa-2	WM-115
MIA-PaCa-2	HT-1080	MIA-PaCa-2	MKN1	YAPC
MJ	HT-1197	MJ	MKN45	AMO-1
MKN1	HT-1376	MKN1	MKN74	ES-2
MKN45	HT-144	MKN45	ML-2	FU97
MKN7	HT-29	MKN7	MOLP-8	GRANTA-519
MOG-G-CCM	HT-3	MOG-G-CCM	MV-4-11	HCC-15
MOG-G-UVW	HT55	MOG-G-UVW	NCI-N87	HCC-44
MOLT-13	HTC-C3	MOLT-13	NALM-6	HCC-78
MOLT-16	HuCCT1	MOLT-16	NB1	HCC827
MOLT-4	HuH-28	MOLT-4	NB69	HDQ-P1
MONO-MAC-6	HUH-6-clone5	MONO-MAC-6	OVCAR-3	Hep 3B2.1-7
MPP-89	HuH-7	MPP-89	NOMO-1	HPAC
MSTO-211H	HuNS1	MSTO-211H	NUGC-3	Hs 683
MV-4-11	HuO-3N1	MV-4-11	NUGC-4	Hs 746T
NALM-1	HuO9	NALM-1	OAW-42	Hs 766T
NALM-6	HuP-T3	NALM-6	OCI-AML2	huH-1
NB1	HuP-T4	NB1	OCI-AML5	IGR-37
NB4	HUTU-80	NB4	OCI-LY10	JHH-2
NCI-H1048	IA-LM	NCI-H1048	OCUM-1	JHH-4
NCI-H1092	IGR-1	NCI-H1092	OE19	JHH-7
NCI-H1105	IGROV-1	NCI-H1105	OE21	KARPAS-620
NCI-H1155	IM-9	NCI-H1155	OE33	KELLY
NCI-H1299	IMR-5	NCI-H1299	ONCO-DG-1	KMRC-1
NCI-H1355	IPC-298	NCI-H1355	ONS-76	KMS-11
NCI-H1395	IST-MEL1	NCI-H1395	OPM-2	KP-3
NCI-H1436	IST-MES1	NCI-H1436	OV-90	KYSE-30
NCI-H1437	IST-SL1	NCI-H1437	OVCAR-4	LN-18
NCI-H146	IST-SL2	NCI-H146	OVCAR-5	LN-229
NCI-H1563	ITO-II	NCI-H1563	OVCAR-8	MCAS
NCI-H1573	J82	NCI-H1573	OVSAHO	MDA-MB-436
NCI-H1581	JAR	NCI-H1581	OVTOKO	MOLP-8
NCI-H1618	JEG-3	NCI-H1618	PA-1	NCI-H1869
NCI-H1623	JiyoyeP-2003	NCI-H1623	Panc 02.03	NCI-H1944
NCI-H1648	J-RT3-T3-5	NCI-H1648	Panc 03.27	NCI-H2023
NCI-H1650	JVM-2	NCI-H1650	Panc 04.03	NCI-H647
NCI-H1651	JVM-3	NCI-H1651	Panc 10.05	NUGC-4
NCI-H1666	K052	NCI-H1666	PA-TU-8902	OCI-AML5
NCI-H1693	K5	NCI-H1693	PC-3	OCUM-1
NCI-H1694	K-562	NCI-H1694	PK-1	OE21
NCI-H1703	KALS-1	NCI-H1703	PK-45H	OV-90
NCI-H1734	KARPAS-299	NCI-H1734	PK-59	OVTOKO
NCI-H1755	KARPAS-422	NCI-H1755	PLC-PRF-5	Panc 02.03
NCI-H1792	KARPAS-45	NCI-H1792	PSN1	Panc 04.03
NCI-H1793	KASUMI-1	NCI-H1793	QGP-1	PA-TU-8902
NCI-H1838	KATOIII	NCI-H1838	Raji	QGP-1
NCI-H1930	KE-37	NCI-H1930	RCM-1	RERF-GC-1B
NCI-H1963	KG-1	NCI-H1963	RERF-GC-1B	RKN
NCI-H1975	KGN	NCI-H1975	RERF-LC-MS	SK-N-SH
NCI-H2009	KINGS-1	NCI-H2009	RKN	SNU-182
NCI-H2029	KLE	NCI-H2029	RKO	SNU-398
NCI-H2030	KM12	NCI-H2030	RL	SU.86.86
NCI-H2052	KM-H2	NCI-H2052	RL95-2	SU-DHL-10
NCI-H2081	KMOE-2	NCI-H2081	RMG-I	SU-DHL-4
NCI-H2087	KMS-12-BM	NCI-H2087	RPMI-2650	SU-DHL-6
NCI-H209	KMS-12-PE	NCI-H209	RPMI-7951	SU-DHL-8
NCI-H2122	KNS-42	NCI-H2122	RPMI-8226	SUIT-2
NCI-H2126	KNS-62	NCI-H2126	RT-112	TC-71
NCI-H2141	KNS-81-FD	NCI-H2141	RT4	TOV-112D
NCI-H2170	KOSC-2	NCI-H2170	RVH-421	TOV-21G
NCI-H2171	KP-4	NCI-H2171	S-117	VMRC-LCD
NCI-H2196	KP-N-RT-BM-1	NCI-H2196	SCC-3	VMRC-RCW
NCI-H2227	KP-N-S19s	NCI-H2227	SCLC-21H	WM-266-4
NCI-H2228	KP-N-YN	NCI-H2228	SF268
NCI-H226	KP-N-YS	NCI-H226	SF539
NCI-H2291	KS-1	NCI-H2291	SiHa
NCI-H23	KU-19-19	NCI-H23	SIMA
NCI-H2342	KU812	NCI-H2342	SK-BR-3
NCI-H2347	KURAMOCHI	NCI-H2347	SK-CO-1
NCI-H2405	KY821	NCI-H2405	SKG-IIIa
NCI-H2452	KYSE-140	NCI-H2452	SK-HEP-1
NCI-H28	KYSE-150	NCI-H28	SKM-1
NCI-H292	KYSE-180	NCI-H292	SK-MEL-1
NCI-H358	KYSE-270	NCI-H358	SK-MEL-2
NCI-H441	KYSE-410	NCI-H441	SK-MEL-24
NCI-H446	KYSE-450	NCI-H446	SK-MEL-28
NCI-H460	KYSE-510	NCI-H460	SK-MEL-3
NCI-H508	KYSE-520	NCI-H508	SK-MEL-30
NCI-H510A	KYSE-70	NCI-H510A	SK-MES-1
NCI-H520	L-363	NCI-H520	SK-N-AS
NCI-H522	L-428	NCI-H522	SK-N-BE(2)
NCI-H524	L-540	NCI-H524	SK-N-DZ
NCI-H526	LAMA-84	NCI-H526	SK-N-FI
NCI-H596	LAN-1	NCI-H596	SK-N-SH
NCI-H650	LAN-5	NCI-H650	SK-OV-3
NCI-H661	LAN-6	NCI-H661	SNG-M
NCI-H69	LB1047-RCC	NCI-H69	NCI-SNU-16
NCI-H716	LB2241-RCC	NCI-H716	SNU-182
NCI-H727	LB2518-MEL	NCI-H727	SNU-387
NCI-H747	LB373-MEL-D	NCI-H747	SNU-398
NCI-H810	LB647-SCLC	NCI-H810	SNU-423
NCI-H82	LB771-HNC	NCI-H82	SNU-449
NCI-H838	LB831-BLC	NCI-H838	SNU-475
NCI-H889	LB996-RCC	NCI-H889	NCI-SNU-5
NCI-N87	LC-1F	NCI-N87	SNU-C1
NCI-SNU-1	LC-2-ad	NCI-SNU-1	SR
NCI-SNU-16	LC4-1	NCI-SNU-16	SU.86.86
NCI-SNU-5	LCLC-103H	NCI-SNU-5	SU-DHL-1
NH-6	LCLC-97TM1	NH-6	SU-DHL-10
NMC-G1	LK-2	NMC-G1	SU-DHL-4
NOMO-1	LN-405	NOMO-1	SU-DHL-6
NUGC-3	LNCaP-Clone-FGC	NUGC-3	SU-DHL-8
OAW-28	LOUCY	OAW-28	SUIT-2
OAW-42	LoVo	OAW-42	SW1463
OC-314	LOXIMVI	OC-314	SW1573
OCI-AML2	LP-1	OCI-AML2	SW1990
OE19	LS-1034	OE19	SW403
OE33	LS-123	OE33	SW48
ONS-76	LS-174T	ONS-76	SW480
OPM-2	LS-411N	OPM-2	SW620
OS-RC-2	LS-513	OS-RC-2	SW626
OVCAR-3	LU-134-A	OVCAR-3	SW780
OVCAR-4	LU-135	OVCAR-4	SW837
OVCAR-8	LU-139	OVCAR-8	SW948
P12-ICHIKAWA	LU-165	P12-ICHIKAWA	SW982
P31-FUJ	LU-65	P31-FUJ	T47D
Panc 03.27	LU-99A	Panc 03.27	T84
Panc 08.13	LXF-289	Panc 08.13	T98G
Panc 10.05	M059J	Panc 10.05	TC-71
PC-14	M14	PC-14	TK10
PC-3	Malme-3M	PC-3	TOV-112D
PF-382	MC-1010	PF-382	TOV-21G
PLC-PRF-5	MC116	PLC-PRF-5	TYK-nu
PSN1	MC-CAR	PSN1	U-266
Raji	MCF7	Raji	U-2-OS
RCC10RGB	MC-IXC	RCC10RGB	U-698-M
RCM-1	MDA-MB-134-VI	RCM-1	U-87-MG
RD	MDA-MB-157	RD	U-937
REH	MDA-MB-175-VII	REH	UACC-62
RERF-LC-MS	MDA-MB-231	RERF-LC-MS	UMC-11
RH-18	MDA-MB-361	RH-18	UM-UC-3
RKO	MDA-MB-415	RKO	VMRC-LCD
RL	MDA-MB-435	RL	VMRC-RCW
RL95-2	MDA-MB-453	RL95-2	WM-115
RMG-I	MDA-MB-468	RMG-I	WM-266-4
RPMI-7951	ME-180	RPMI-7951	YAPC
RPMI-8226	MEG-01	RPMI-8226
RPMI-8402	MEL-HO	RPMI-8402
RS4;11	MEL-JUSO	RS4;11
RT-112	MES-SA	RT-112
RT4	Mewo	RT4
RVH-421	MFE-280	RVH-421
S-117	MFE-296	S-117
Saos-2	MFH-ino	Saos-2
SBC-5	MFM-223	SBC-5
SCC-15	MG-63	SCC-15
SCC-25	MHH-CALL-2	SCC-25
SCC-4	MHH-CALL-4	SCC-4
SCC-9	MHH-ES-1	SCC-9
SCLC-21H	MHH-NB-11	SCLC-21H
SF126	MHH-PREB-1	SF126
SF268	MIA-PaCa-2	SF268
SF295	MJ	SF295
SF539	MKN1	SF539
SH-4	MKN28	SH-4
SHP-77	MKN45	SHP-77
SIG-M5	MKN7	SIG-M5
SIMA	ML-2	SIMA
SJRH30	MLMA	SJRH30
SJSA-1	MMAC-SF	SJSA-1
SK-CO-1	MN-60	SK-CO-1
SK-HEP-1	MOG-G-CCM	SK-HEP-1
SK-LMS-1	MOG-G-UVW	SK-LMS-1
SK-LU-1	MOLT-13	SK-LU-1
SKM-1	MOLT-16	SKM-1
SK-MEL-1	MOLT-4	SK-MEL-1
SK-MEL-2	MONO-MAC-6	SK-MEL-2
SK-MEL-24	Mo-T	SK-MEL-24
SK-MEL-28	MPP-89	SK-MEL-28
SK-MEL-3	MRK-nu-1	SK-MEL-3
SK-MEL-30	MS-1	SK-MEL-30
SK-MEL-5	MSTO-211H	SK-MEL-5
SK-MES-1	MUTZ-1	SK-MES-1
SK-MM-2	MV-4-11	SK-MM-2
SK-N-AS	MZ1-PC	SK-N-AS
SK-N-DZ	MZ2-MEL	SK-N-DZ
SK-N-FI	MZ7-mel	SK-N-FI
SK-OV-3	NALM-1	SK-OV-3
SK-UT-1	NALM-6	SK-UT-1
SNB19	NB1	SNB19
SNB75	NB10	SNB75
SNG-M	NB12	SNG-M
SNU-387	NB13	SNU-387
SNU-423	NB14	SNU-423
SNU-449	NB16	SNU-449
SNU-475	NB17	SNU-475
SNU-C1	NB19	SNU-C1
SNU-C2B	NB4	SNU-C2B
SR	NB5	SR
ST486	NB6	ST486
SU-DHL-1	NB69	SU-DHL-1
SUP-T1	NB7	SUP-T1
SW1088	NBsusSR	SW1088
SW1116	NCC-IT-A3	SW1116
SW1417	NCI-ADR-RES	SW1417
SW1463	NCI-H1048	SW1463
SW1573	NCI-H1092	SW1573
SW1710	NCI-H1105	SW1710
SW1783	NCI-H1155	SW1783
SW1990	NCI-H128	SW1990
SW403	NCI-H1299	SW403
SW48	NCI-H1304	SW48
SW620	NCI-H1355	SW620
SW780	NCI-H1395	SW780
SW837	NCI-H1417	SW837
SW900	NCI-H1436	SW900
SW948	NCI-H1437	SW948
T-24	NCI-H146	T-24
T47D	NCI-H1522	T47D
T84	NCI-H1563	T84
T98G	NCI-H157	T98G
TALL-1	NCI-H1573	TALL-1
TCCSUP	NCI-H1581	TCCSUP
TE-1	NCI-H1618	TE-1
TE-10	NCI-H1623	TE-10
TE-11	NCI-H1648	TE-11
TE-15	NCI-H1650	TE-15
TE 441.T	NCI-H1651	TE 441.T
TE-5	NCI-H1666	TE-5
TE-6	NCI-H1693	TE-6
TE-8	NCI-H1694	TE-8
TE-9	NCI-H1703	TE-9
TGBC11TKB	NCI-H1734	TGBC11TKB
THP-1	NCI-H1755	THP-1
TI-73	NCI-H1770	TI-73
TT	NCI-H1792	TT
TYK-nu	NCI-H1793	TYK-nu
UO31	NCI-H1838	UO31
U-118-MG	NCI-H187	U-118-MG
U251	NCI-H1930	U251
U-266	NCI-H1963	U-266
U-2-OS	NCI-H1975	U-2-OS
U-87-MG	NCI-H1993	U-87-MG
UACC-257	NCI-H2009	UACC-257
UACC-62	NCI-H2029	UACC-62
UACC-812	NCI-H2030	UACC-812
UACC-893	NCI-H2052	UACC-893
UM-UC-3	NCI-H2081	UM-UC-3
VM-CUB-1	NCI-H2087	VM-CUB-1
VMRC-RCZ	NCI-H209	VMRC-RCZ
WM-115	NCI-H2107	WM-115
YAPC	NCI-H2122	YAPC
YH-13	NCI-H2126	YH-13
YKG-1	NCI-H2141	YKG-1
ZR-75-30	NCI-H2170	ZR-75-30
1321N1	NCI-H2171	42-MG-BA
143B	NCI-H2196	ALL-SIL
253J	NCI-H2227	AMO-1
253J-BV	NCI-H2228	BICR 22
42-MG-BA	NCI-H226	BICR 31
59M	NCI-H2291	BT-483
A1207	NCI-H23	CADO-ES1
ACC-MESO-1	NCI-H2330	CAL-29
ACCS	NCI-H2342	CAL-78
Alexander cells	NCI-H2347	CCK-81
ALL-SIL	NCI-H2405	CL-11
AMO-1	NCI-H2452	CL-34
AZ-521	NCI-H250	CL-40
BC-3C	NCI-H28	COLO-783
BCP-1	NCI-H292	COR-L311
BDCM	NCI-H295	COR-L95
BGC-823	NCI-H322M	DAN-G
BICR 16	NCI-H345	DND-41
BICR 18	NCI-H358	DOV13
BICR 22	NCI-H378	EBC-1
BICR 31	NCI-H441	EFM-192A
BICR 56	NCI-H446	EJM
BICR 6	NCI-H460	EN
BJ hTERT	NCI-H508	ES-2
BT-483	NCI-H510A	FU97
CADO-ES1	NCI-H520	FU-OV-1
Caki-2	NCI-H522	G-292, clone A141B1
CAL-29	NCI-H524	GA-10
CAL-78	NCI-H526	GRANTA-519
CCK-81	NCI-H596	HARA
CH-157MN	NCI-H630	HCC1428
CI-1	NCI-H64	HCC-15
CJM	NCI-H650	HCC1500
CL-11	NCI-H661	HCC202
CL-14	NCI-H69	HCC-33
CL-34	NCI-H716	HCC-366
CL-40	NCI-H719	HCC-44
CMK-11-5	NCI-H720	HCC-56
CMK-86	NCI-H727	HCC-78
COLO 201	NCI-H747	HCC827
COLO-677	NCI-H748	HDQ-P1
COLO-699	NCI-H810	Hep 3B2.1-7
COLO-704	NCI-H82	HPAC
COLO 775	NCI-H838	Hs 683
COLO-783	NCI-H889	Hs 746T
COLO-818	NCI-N417	Hs 766T
COLO-849	NCI-N87	Hs 939.T
COR-L24	NCI-SNU-1	Hs 940.T
COR-L311	NCI-SNU-16	Hs 944.T
COR-L47	NCI-SNU-5	HT-115
COR-L95	NEC8	huH-1
COV318	NH-12	IGR-37
COV362	NH-6	IM-95
COV434	NKM-1	Ishikawa (Heraklio) 02 ER-
COV504	NMC-G1	JeKo-1
COV644	no-10	JHH-1
D341 Med	no-11	JHH-2
DAN-G	NOMO-1	JHH-4
DFCI024	NOS-1	JHH-6
DLD-1	NTERA-S-cl-D1	JHH-7
DM-3	NUGC-3	JHOS-2
DMS 454	NY	JHOS-4
DND-41	OAW-28	JIMT-1
DOV13	OAW-42	JJN-3
EB1	OC-314	JM1
EBC-1	OCI-AML2	Jurkat, Clone E6-1
EFM-192A	OCUB-M	JURL-MK1
EJM	OE19	KARPAS-620
EN	OE33	KCL-22
ES-2	OMC-1	KELLY
EW8	ONS-76	KMRC-1
EWS502	OPM-2	KMRC-20
F-36P	OS-RC-2	KMS-11
F5	OVCAR-3	KOPN-8
FTC-238	OVCAR-4	KP-1N
FU97	OVCAR-5	KP-2
FU-OV-1	OVCAR-8	KP-3
G-292, clone A141B1	P12-ICHIKAWA	KYM-1
GA-10	P30-OHK	KYSE-30
GLC-82	P31-FUJ	L-1236
GOS-3	PA-1	LN-18
GRANTA-519	Panc 03.27	LN-229
GR-M	Panc 08.13	LOU-NH91
GSS	Panc 10.05	LS 180
GSU	PC-14	M059K
HARA	PC-3	MCAS
HCC-1171	PD1503a	MDA-MB-436
HCC-1195	PF-382	MDST8
HCC-1359	PFSK-1	ME-1
HCC1428	PLC-PRF-5	MEC-1
HCC-1438	PSN1	MEC-2
HCC-15	QIMR-WIL	MFE-319
HCC1500	Raji	ML-1
HCC-1588	Ramos-2G6-4C10	MM1-S
HCC-1833	RCC10RGB	MOLM-13
HCC-1897	RCM-1	MOLM-16
HCC202	RD	MOLP-8
HCC-2108	REH	MONO-MAC-1
HCC-2279	RERF-LC-FM	NAMALWA
HCC-2814	RERF-LC-MS	NCI-H1341
HCC2935	RF-48	NCI-H1435
HCC-33	RH-1	NCI-H1568
HCC364	RH-18	NCI-H1781
HCC-366	RKO	NCI-H1836
HCC4006	RL	NCI-H1869
HCC-44	RL95-2	NCI-H1876
HCC-56	RMG-I	NCI-H1915
HCC-78	RO82-W-1	NCI-H1944
HCC827	RPMI-2650	NCI-H196
HCC-827-GR5	RPMI-6666	NCI-H2023
HCC-95	RPMI-7951	NCI-H2066
HCT-8	RPMI-8226	NCI-H2085
HDQ-P1	RPMI-8402	NCI-H211
HEC-108	RPMI-8866	NCI-H2110
HEC-151	RS4;11	NCI-H2172
HEC-1-A	RT-112	NCI-H2286
HEC-251	RT4	NCI-H2444
HEC-265	RTSG	NCI-H647
HEC-50B	RVH-421	NCI-H660
HEC-59	RXF393	NCI-H841
HEC-6	S-117	NCI-H929
HEK TE	Saos-2	NU-DUL-1
HEL 92.1.7	SAS	NUGC-4
Hep 3B2.1-7	SBC-1	OCI-AML3
Hep G2	SBC-5	OCI-AML5
Hey-A8	SCC-15	OCI-LY-19
HK-2	SCC-25	OCI-M1
HLC-1	SCC-3	OCUM-1
HLF	SCC-4	OE21
HLF-a	SCC-9	OUMS-23
HMC-1-8	SCCH-26	OV56
HMCB	SCH	OV7
HMEL	SCLC-21H	OV-90
HPAC	SF126	OVISE
HPB-ALL	SF268	OVK18
HRT-18	SF295	OVKATE
Hs 172.T	SF539	OVTOKO
Hs 229.T	SH-4	Panc 02.03
Hs 255.T	SHP-77	Panc 04.03
Hs 274.T	SIG-M5	PA-TU-8902
Hs 281.T	SiHa	PA-TU-8988T
Hs 294T	SIMA	PE/CA-PJ15
Hs 343.T	SJRH30	PL-21
Hs 571.T	SJSA-1	PL45
Hs 600.T	SK-CO-1	QGP-1
Hs 604.T	SKG-IIIa	RCH-ACV
Hs 606.T	SK-HEP-1	RERF-GC-1B
Hs 611.T	SK-LMS-1	RERF-LC-KJ
Hs 616.T	SK-LU-1	RERF-LC-Sq1
Hs 618.T	SKM-1	RH-41
Hs 675.T	SK-MEL-1	RKN
Hs 683	SK-MEL-2	SCaBER
Hs 688(A).T	SK-MEL-24	Set-2
Hs 695T	SK-MEL-28	SK-ES-1
Hs 698.T	SK-MEL-3	SK-MEL-31
Hs 706.T	SK-MEL-30	SK-N-SH
Hs 729	SK-MEL-5	SNU-1040
Hs 737.T	SK-MES-1	SNU-175
Hs 739.T	SK-MG-1	SNU-182
Hs 742.T	SK-MM-2	SNU-283
Hs 746T	SK-N-AS	SNU-398
Hs 751.T	SK-N-DZ	SNU-407
Hs 766T	SK-NEP-1	SNU-61
Hs 819.T	SK-N-FI	SNU-81
Hs 821.T	SK-OV-3	SNU-C5
Hs 822.T	SK-PN-DW	SU.86.86
Hs 834.T	SK-UT-1	SU-DHL-10
Hs 839.T	SN12C	SU-DHL-4
Hs 840.T	SNB19	SU-DHL-5
Hs 852.T	SNB75	SU-DHL-6
Hs 863.T	SNG-M	SU-DHL-8
Hs 870.T	SNU-387	SUIT-2
Hs 888.T	SNU-423	SUP-B15
Hs 895.T	SNU-449	SUP-HD1
Hs 934.T	SNU-475	SUP-M2
Hs 936.T	SNU-C1	SW 1271
Hs 939.T	SNU-C2B	TC-71
Hs 940.T	SR	TE-4
Hs 944.T	ST486	TOV-112D
HT-115	SU-DHL-1	TOV-21G
HTK-	SUP-B8	TT2609-C02
HuG1-N	SUP-T1	VCaP
huH-1	SW1088	VMRC-LCD
HuT 102	SW1116	VMRC-RCW
HuT 78	SW13	WM-266-4
IGR-37	SW1417	WM-793
IGR-39	SW1463	WSU-DLCL2
IM-95	SW1573
IMR-32	SW1710
IOMM-Lee	SW1783
Ishikawa (Heraklio) 02 ER-	SW1990
IST-MES2	SW403
JeKo-1	SW48
JH-EsoAd1	SW620
JHH-1	SW626
JHH-2	SW684
JHH-4	SW756
JHH-5	SW780
JHH-6	SW837
JHH-7	SW872
JHOC-5	SW900
JHOM-1	SW948
JHOM-2B	SW954
JHOS-2	SW962
JHOS-4	SW982
JHUEM-1	T-24
JHUEM-2	T47D
JHUEM-3	T84
JHUEM-7	T98G
JIMT-1	TALL-1
JJN-3	TCCSUP
JK-1	TCO-1
JL-1	TC-YIK
JM1	TE-1
JMSU-1	TE-10
Jurkat, Clone E6-1	TE-11
JURL-MK1	TE-12
K029AX	TE-15
KARPAS-620	TE-161-T
KASUMI-2	TE 441.T
Kasumi-6	TE-5
KCI-MOH1	TE-6
KCL-22	TE-8
KE-39	TE-9
KE-97	TGBC11TKB
KELLY	TGBC1TKB
KG-1-C	TGBC24TKB
KHM-1B	TGW
Ki-JK	THP-1
KLM-1	TI-73
KMBC-2	TK10
KMM-1	TT
KMRC-1	TUR
KMRC-2	TYK-nu
KMRC-20	UO31
KMRC-3	U-118-MG
KMS-11	U251
KMS-18	U-266
KMS-20	U-2-OS
KMS-21BM	U-698-M
KMS-26	U-87-MG
KMS-27	UACC-257
KMS-28BM	UACC-62
KMS-34	UACC-812
KNS-60	UACC-893
KOPN-8	UMC-11
KP-1N	UM-UC-3
KP-1NL	VA-ES-BJ
KP-2	VM-CUB-1
KP-3	VMRC-MELG
KPL-1	VMRC-RCZ
KYM-1	WERI-Rb-1
KYO-1	WM-115
KYSE-30	WSU-NHL
L-1236	YAPC
L3.3	YH-13
LC-1/sq-SF	YKG-1
Li-7	YT
LMSU	ZR-75-30
LN-18	42-MG-BA
LN-215	ALL-SIL
LN-229	AMO-1
LN-235	BICR 22
LN-319	BICR 31
LN-340	BT-483
LN382	CADO-ES1
LN-428	CAL-29
LN-443	CAL-78
LN-464	CCK-81
LNZ308	CL-11
LOU-NH91	CL-34
LS 180	CL-40
LUDLU-1	COLO-783
M059K	COR-L311
M-07e	COR-L95
MB 157	DAN-G
MCAS	DND-41
MDA-MB-436	DOV13
MDA PCa 2b	EBC-1
MDST8	EFM-192A
ME-1	EJM
MEC-1	EN
MEC-2	ES-2
MFE-319	FU97
MHH-CALL-3	FU-OV-1
Mino	G-292, clone A141B1
MKN74	GA-10
ML-1	GRANTA-519
MM1-S	HARA
MOLM-13	HCC1428
MOLM-16	HCC-15
MOLM-6	HCC1500
MOLP-2	HCC202
MOLP-8	HCC-366
MONO-MAC-1	HCC-44
MOR/CPR	HCC-56
MOTN-1	HCC-78
MUTZ-3	HCC827
MUTZ-5	HDQ-P1
NALM-19	Hep 3B2.1-7
NAMALWA	HPAC
NCC-StC-K140	Hs 683
NCI-H1184	Hs 746T
NCI-H1339	Hs 766T
NCI-H1341	Hs 940.T
NCI-H1373	Hs 944.T
NCI-H1385	HT-115
NCI-H1435	huH-1
NCI-H1568	IGR-37
NCI-H1781	IM-95
NCI-H1836	Ishikawa (Heraklio) 02 ER-
NCI-H1869	JeKo-1
NCI-H1876	JHH-1
NCI-H1915	JHH-2
NCI-H1944	JHH-4
NCI-H196	JHH-6
NCI-H2023	JHH-7
NCI-H2066	JHOS-2
NCI-H2073	JHOS-4
NCI-H2085	JIMT-1
NCI-H2106	JJN-3
NCI-H211	JM1
NCI-H2110	JURL-MK1
NCI-H2172	KARPAS-620
NCI-H2286	KCL-22
NCI-H2444	KELLY
NCI-H322	KMRC-1
NCI-H3255	KMRC-20
NCI-H647	KMS-11
NCI-H660	KOPN-8
NCI-H684	KP-1N
NCI-H841	KP-2
NCI-H854	KP-3
NCI-H929	KYM-1
NCO2	L-1236
NU-DHL-1	LN-18
NU-DUL-1	LN-229
NUGC-2	LOU-NH91
NUGC-4	LS 180
OC 315	M059K
OC 316	MDA-MB-436
OCI-AML3	MDST8
OCI-AML5	ME-1
OCI-LY10	MEC-1
OCI-LY-19	MEC-2
OCI-LY3	MFE-319
OCI-M1	ML-1
OCUM-1	MM1-S
OE21	MOLM-13
OELE	MOLM-16
ONCO-DG-1	MOLP-8
OUMS-23	MONO-MAC-1
OUMS-27	NAMALWA
OV56	NCI-H1341
OV7	NCI-H1435
OV-90	NCI-H1568
OVISE	NCI-H1781
OVK18	NCI-H1836
OVKATE	NCI-H1869
OVMANA	NCI-H1876
OVSAHO	NCI-H1915
OVTOKO	NCI-H1944
P3HR-1	NCI-H196
Panc 02.03	NCI-H2023
Panc 02.13	NCI-H2066
Panc 04.03	NCI-H2085
Panc 05.04	NCI-H211
PANC-1	NCI-H2110
PA-TU-8902	NCI-H2172
PA-TU-8988S	NCI-H2286
PA-TU-8988T	NCI-H2444
PCM6	NCI-H647
PE/CA-PJ15	NCI-H660
PE/CA-PJ34 (clone C12)	NCI-H841
PE/CA-PJ41 (clone D2)	NCI-H929
PE/CA-PJ49	NU-DUL-1
PEER	NUGC-4
Pfeiffer	OCI-AML3
PK-1	OCI-AML5
PK-45H	OCI-LY-19
PK-59	OCI-M1
PL-21	OCUM-1
PL45	OE21
PrEC LH	OV56
QGP-1	OV7
RCC-4	OV-90
RCH-ACV	OVISE
RD-ES	OVK18
REC-1	OVKATE
RERF-GC-1B	OVTOKO
RERF-LC-Ad1	Panc 02.03
RERF-LC-Ad2	Panc 04.03
RERF-LC-AI	PA-TU-8902
RERF-LC-KJ	PA-TU-8988T
RERF-LC-Sq1	PE/CA-PJ15
RH-30	PL-21
RH-41	PL45
RI-1	QGP-1
RKN	RCH-ACV
RMUG-S	RERF-GC-1B
RS-5	RERF-LC-KJ
RT112/84	RERF-LC-Sq1
SALE	RH-41
SCaBER	RKN
SEM	SCaBER
Set-2	SK-ES-1
SF-172	SK-MEL-31
SF767	SK-N-SH
SF8657	SNU-1040
SH-10-TC	SNU-175
SH-SY5Y	SNU-182
SK-BR-3	SNU-283
SK-ES-1	SNU-398
SK-MEL-31	SNU-407
SK-N-BE(2)	SNU-61
SK-N-MC	SNU-81
SK-N-SH	SNU-C5
SK-RC-20	SU.86.86
SK-RC 31	SU-DHL-10
SLR 20	SU-DHL-4
SLR 21	SU-DHL-5
SLR 23	SU-DHL-6
SLR 24	SU-DHL-8
SLR 25	SUIT-2
SLR 26	SUP-B15
SNU-1033	SUP-HD1
SNU-1040	SUP-M2
SNU-1041	SW 1271
SNU-1066	TC-71
SNU-1076	TE-4
SNU-1077	TOV-112D
SNU-1079	TOV-21G
SNU-1105	TT2609-C02
SNU-119	VCaP
SNU-1196	VMRC-LCD
SNU-1197	WM-266-4
SNU-1214	WM-793
SNU-1272	WSU-DLCL2
SNU-175	C-4 I
SNU-182	HeLa
SNU-201	RWPE1
SNU-213	SU-DHL-16
SNU-216	HEY
SNU-245	KARPAS-1106P
SNU-283	BICR 78
SNU-308	BICR 10
SNU-324	Farage
SNU-349	MS751
SNU-398	OCI-LY-7
SNU-407	OVCA 420
SNU-410	PE01
SNU-46	NCI-H2135
SNU-466	MDA-MB-330
SNU-478	NCI-H847
SNU-489	RC-K8
SNU-503	SC-1
SNU-520	TK
SNU-601	201T
SNU-61	NB-TU-1-10
SNU-620	ASH-3
SNU-626	H2869
SNU-668	H290
SNU-685	WM1552C
SNU-719	PANC-08-13
SNU-738	PCI-6A
SNU-761	COR-L321
SNU-8	OACp4C
SNU-81	H2803
SNU-840	IOSE-75-16SV40
SNU-869	H2722
SNU-878	UWB1.289
SNU-886	H2810
SNU-899	RCC-JW
SNU-C2A	COR-L32
SNU-C4	KON
SNU-C5	PANC-10-05
Sq-1	NCI-H740
SU.86.86	CS1
SU-DHL-10	H2373
SU-DHL-4	H2731
SU-DHL-5	SLVL
SU-DHL-6	IOSE-364-
SU-DHL-8	Hs-633T
SUIT-2	SK-GT-2
SUP-B15	451Lu
SUP-HD1	H2818
SUP-M2	KARPAS-231
SUP-T11	BE2-M17
SW 1271	WM278
SW 1353	ROS-50
SW480	CHSA0011
SW579	PWR-1E
T3M-10	KYAE-1
T3M-4	OACM5-1
TC-32	JSC-1
TC-71	OSC-19
TCC-PAN2	RCC-AB
TE 125.T	SCCH-196
TE-14	NCI-H3122
TE 159.T	CHSA8926
TE-4	PCI-4B
TE 617.T	NCC021
TEN	IOSE-523-
TF-1	OVMIU
TIG-3 TD	SACC-83
TM-31	RCC-FG2
TO 175.T	VAL
Toledo	WM35
TOV-112D	PL18
TOV-21G	EMC-BAC-2
T.T	LNZTA3WT4
TT2609-C02	T-T
TUHR10TKB	SW156
TUHR14TKB	OV-17R
TUHR4TKB	OSC-20
U-138 MG	Mo
U-178	WIL2-NS
U343	PCI-30
U-937	P32-ISH
U-BLC1	SISO
UMRC2	H3255
UMRC6	G-MEL
UM-UC-1	ESO51
UOK101	RCC-MF
UT-7	SAT
VCaP	SKN-3
VMRC-LCD	COR-L303
VMRC-LCP	H2591
VMRC-RCW	HSC-39
WM1799	H513
WM-266-4	PCI-15A
WM-793	JHOS-3
WM-88	H2461
WM-983B	EMC-BAC-1
WSU-DLCL2	NCI-H1688
YD-10B	IOSE-397
YD-15	NCCIT
YD-38	IHH-4
YD-8	HCE-7
YMB-1	H3118
ZR-75-1	UE6E7T-3
MOLT-3	H2795
	JHU-011
	H2369
	SBC-3
	H2595
	NCI-H835
	KYSE-50
	PCI-38
	RCC-ER
	ESO26
	COLO-320
	SK-GT-4
	H2804
	JHU-022
	RWPE2-W99
	I-9-2
	RCC-JF
	KYSE-220
	HO-1-u-1
	M00921
	TASK1
	CHSA0108
	SCC90
	K2
	NCC010
	Hs-445
	FLO-1
	JHU-028
	LC-1-sq
	M980513
	JHU-029
	JURKAT
	MET-2B
	SKN
	Ishikawa
	DIFI
	STS-0421
	HCC-33
	Hs 939.T
	KYSE-30
	MCAS
	OUMS-23
	Set-2
	VMRC-RCW
	NCI-H820
	YMB-1-E
	CRO-AP3
	Geo
	MCC13
	MCC26
	MY-M12
	NTERA-2_cl.D1
	OVCA433
	PC-3_JPC-3
	Sarc9371
	TMK-1
	U-CH2
	UDSCC2
	KMH-2
	Jurkat, Clone E6-1
	BICR10
	BICR22
	PL4
	WM793B
